# Supplementary material for: Reappraisal of the Genus Exsudoporus (Boletaceae) Worldwide Based on Multi-Gene Phylogeny, Morphology and Biogeography, and Insights on Amoenoboletus
Source: J Fungi (Basel). 2022 Jan 21;8(2):101. doi: 10.3390/jof8020101 (PMC8874676; doi:10.3390/jof8020101)
Supplement: Supplementary file 1 [file jof-08-00101-s001.zip]

Archive with 2 entries (2 files):
- S1. Alignment_Exsudoporus_3.2c.fas
- S2. Partition file.txt
