# Supplementary material for: Reappraisal of the Genus Exsudoporus (Boletaceae) Worldwide Based on Multi-Gene Phylogeny, Morphology and Biogeography, and Insights on Amoenoboletus
Source: J Fungi (Basel). 2022 Jan 21;8(2):101. doi: 10.3390/jof8020101 (PMC8874676; doi:10.3390/jof8020101)
Supplement: Supplementary file 1 [file jof-08-00101-s001.zip › S1. Alignment_Exsudoporus_3.2c.fas]

>Rubroboletus_sinicus_KUN-HKAS_68620_China
-------------GAAGGATCATTATCGAATTTCT-GAGGGGAGGGGGAGGG--------AAAGAT----------GGAAAG----CGAA--G-ACTGTCGCTGGCCCCTC--------------------GGGGCATGTGCACGTCTTCC--TTTTCGCTGACCCTT------------------CC--TCTTTCTCTCAC-CA--CACACACCTGTGCACCCATTGTAGGTCCTCG--AAAGAGG--AT-CTATGTTTTT-----TCAC-ATCACAC--CC-GTCGTATGTCTACAGAATGTA-ATCGAGAAC-GTCGTCCTGTTTCGACAGGCT-GGCGG----------TCCATAAATC-ATACAACTTTCAGCAACGGATCTCTTGGCTCTCGCATCGATGAAGAACGCAGCGAATTGCGATAAGTAATGTGAATTGCAGATTTTCAGTGAATCATCGAATCTTTGAACGCACCTTGCGCTCCTTGGTATTCCGAGGAGCATGCCTGTTTGAGTGTCATC-GAATT--CTCA----ACCAT------------------GTCTTGATTTATTT-----------------CGAGCCAT---GGCTT--GGACTT-GGGGGTTGCTGGCGGC---GTGAAG--CTGTCGGCTCTCCTGAAATGCATTAGCAAA--GGGTG---GCAAG-TCTTTT-TGACGTGC-ACGGCC-TTCGACGTGATA--ATGATCGTCGTGGCT-GGA-GCG---T----CGGA---CA----TGCAT--GA-AT---C-ATCCAG----------TGCTT-C----TAAT------TA-ATCC-CAT------CTGAC------CTTG-GG-----GTCG---TTCAGTCTACTAGTT-GG-TTGT-GAGGCCGACG-AA-CG-TTGAG---C-GG----------------------------------------------------------------------------------------------------------------------GGGAAGAGCTCAAATTTTGAATCTGGCGGTCTTTGG--CCCGTCCGAGTTGTAATCTAGAGAAGCGTCTTCCGCGCT-GGACCGTGTACAAGTCTCCTGGAAGGGAGCGTCGTAGAGGGTGAGAATCCCGTCTTTGACACGGACTA--CCAGTGCTGTGTGATGCGCTCTCGACGAGTCGAGTTGTTTGGGAATGCAGCTCAAAACGGGTGGTAAATTCCATCTAAAGCTAAATACAGGCGAGAGACCGATAGCGAACAAGTACCGTGAGGGAAAGATGAAAAGAACTTTGGAAAGAGAGTTAAACAGTACGTGAAATTGCTGAAAGGGAAACGCTTGATGTCAGTCGCGTCGTCC-GGGGATCAACCTTGCTTC-TCGCTGGGTGTACTTCCCGGTCGACGGGTCAGCATCAGTTTCGGTC-GTCGTACAAGGGCGAGGGGAATGTGGCACTC---TTC-GGAG-TGTG-TTATAGCCTTTCGTCGTATGCGGCGG-TCGGGACTGAGGAACTCGGCACGACTTC--------GGT---TTGTGC-TTAGGATGCTGGCATAATGGCCTTAAGCGACCCGTCTTGAAACACGGACCAAGGAGTCTAACATGCCTGCGAGTGTTTGGGTGGCAAACCCGAGCGCGCAATGAAAGTGAAA-GTTGAGACCTCTGTCGT-GGAGGGCATCGACGCCCGGACCTGAGTCTTTGACGACGGATCTGCGGTAGAGCATGCATGTTGGGACCCGAAAGATGGTGAACTATGCCTGAATAGGGTGAAGCCAGAGGAAACTCTGGTGGAGGCTCGTAGCGATTCTGACGTGCAAATCGATCGTCGAATTTGGGTATAGGGGCGAAAGACTATCAAAAACATGATCACTGGTACCTCCCAGGCTGATTGTGCCGTCCTCATTATCGCCGGTGGTACCGGTGAGTTCGAGGCTGGTATCTCCAAGGACGGTCAGACCCGTGAACACGCCCTGCTGGCGTTTACCCTTGGTGTGCGTCAGCTCATCGTCGCTGTAAACAAGATGGACACGACCAAGGTGTGTTGTACATTCTCTTGAAAAC-AATGTGGTTTGACGTGTCGCCAATAGTGGAGCGAGGACCGCTTCAACGAAATCATCAAGGAAACATCGACCTTCATTAAGAAGGTCGGCTACAACCCCAAGGCCGTCGCTTTCGTGCCCATCTCTGGTTGGCATGGTGACAACATGCTGGAGGAGTCCCCCAAGTAAGCATTATGTTATCAGATTGATTTCTAGCATTCTC-AAAGCGCCGACATAGCATGCCCTGGTACAAGGGCTGGACCAAGGAGACCAAGGGTGGTGTCGTCAAGGGAAAGACCCTCCTCGATGCCATCGATGCCATCGAGCCTCCTGTTCGTCCCTCCGACAAACCCCTTCGCCTTCCTCTCCAGGATGTCTACAAGATCGGTGGTATCGGAACAGTGCCTGTTGGTCGTGTTGAAACTGG----------------------------------------------------------------------------GGTTCATATTCTGCTCCAGTCATCGAATTCTTGGAAGAATGGGGTCTCGAATCACTGGAAGAGAATGCACATTCCTCRACGCCCTGCACAAAGGTTTTCGTGAACGGTGTCTGGATGGGCGTGCATCGTGATCCCGCCAACCTTGTCAAGACGATCAAAAAACTTCGCCGAAAAGATGACATTAGTCCTGAAGTTTCTGTAGTCCGTGACATTCGTGAGAGGGAACTTCGTCTCTACACTGATGCAGGGCGAGTTTGTCGACCTCTCTTCATTGTCGAAAATCAGCAGCTTGCCCTGCAGAAGAAGCATATCAAATGGCTTAATCAGGGCTACCGCGATGATGATGGTGAAGAGTTCAAGTGGGAGCAGCTGGTGAAGACAGGGATAATTGAGTTATTAGATGCCGAGGAGGAGGAAACAGTGATGATTTCCATGACGCCGGAAGACCTGGAGAATTCCAGGTTACAATCGGCAGGCATCAACCCCCACGAGAATGATGGAGATTTTGATCCCGCAGCGCGACTAAAGGCTGGAATCAATGCGCATACATGGACTCACTGCGAGATCCATCCTAGTATGATTCTTGGTGTCTGTGCTAGTATCATTCCTTTCCCTGATCACAACCAGGTGCGTACTGCTTCGACTGTGGATTGATAATGGCCTTACACCTCTGCAGTCACCGCGTAACACCTACCAATCGGCT
>Amoenoboletus_cf._granulopunctatus_1_KUN-HKAS_56280_China
AGGTGAACCTGCGGAAGGATCATTATCGAATTTCA-AGGGAAAAGGGGGG--------------------------GG--CGG----AGA--TGGCTGTCGCTGGTCCCT--------------------AGGGACATGTGCACGCGTCTTTCTTT-CA----TCCTCTCTCTTTG--------------TCTCTTT------CA--CCCACACCTGTGCACCTATTGTAGGTCTTTG--AAAGAGG--AT-CTATGTTTTTGT------------CAT--CT-ATCGCATGTCTATAGAATGT----GTAAAGTGTAATGG-----------------------------AA---TCATA--TATACAACTTTCAGCAACGGATCTCTTGGCTCTCGCATCGATGAAGAACGCAGCGAATTGCGATAAGTAATGTGAATTGCAGATTTTCAGTGAATCATCGAATCTTTGAACGCACCTTGCGCTCCTTGGTATTCCGAGGAGCATGCCTGTTTGAGTGTCATTAGTATTTCCTCAA----CCATGT-GTTGT-----GTGCGGTCTTGATTGATTTCAAGA-------CTCCCTTCTGCAT---GGCTT--GGAGTTTGGGAGTTTGCTGGCGGGCG-TCGAGCTCTGTCGGCTCTTCTGAAATGCATTAGCAAA-AGGGA-CGAGGCGTGTCTTT--GGACGTGC-ACGGCC-TTCGACGTGATAAT-GATCCGTCGTGGCT-GGA-GCG--TTCC-TTGAC---CA----TGCATC-GAA-----C-TA-GGA-------CCTTGTTG-C-TTCCAATCA----TT--CT---T------------------------------------------------------------------------------------------------------------------------------TTGGCGA--CT-------TGACATCAAATTA---------------------------------------------------GGGATGAGCTCAAATTTTGAATCTGGCGGTCTTTTG-GGCCGTCCGAGTTGTAATCTAGAGAAGTGTTTTCCGCGCTGGGACCGTGTACAAGTCTCCTGGAAGGGAGCGTCATAGAGGGTGAGAATCCCGTCTTTGACACGGATCACCCCAGTGCTATGTGATACGCTCTCGACGAGTCGAGTTGTTTGGGAATGCAGCTCAAAATGGGTGGTAAACTCCATCTAAAGCTAAATACAGGCGAGAGACCGATAGCGAACAAGTACCGTGAGGGAAAGATGAAAAGAACTTTGAAAAGAGAGTTAAACAGTACGTGAAATTGCTGAAAGGGAAACGCTTGATGTCAGTCGCGTCGGCTCGGGGATCAACCTTGCTCTTTTGCTGGGTGTACTTCCCAGTCGACGGGTCAGCATCAGTTTCGGTTGGTCGTACAAGAGCGAGGGGAACGTGGCACTCTCTTTT-GTAG-TGTGTTTATAGCCTTTCGTTGTATGCGTCGG-TCGAGACTGAGGAACTCAGCACGGCTTTTTTGG---GCCCC-TTGTGC-TTAGGATGCTGGCATAATGGCCTTAAGCGACCCGTCTTGAAACACGGACCAAGGAGTCTAACATGCATGCGAGTGTTTGGGTGGCAAACCCGAGCGCGTAATGAAAGTGAAAGGTTGAGACCTCTGTAATGGGAGGGCATCGACGCCCGGACCTGAGTCTTTGACGACGGACCTGCGGTAGAGCATGTATGTTGGGACCCGAAAGATGGTGAACTATGCCTGAATAGGGCGAAGCCAGAGGAAACTCTGGTGGAGGCTCGTAGCGATTCTGACGTGCAAATCGATCGTCGAATTTGGGTATAGGGGCGAAAGACTATCAAGAACATGATCACTGGTACCTCTCAGGCTGACTGTGCTGTCCTCATCATTGCCAGCGGTACTGGTGAGTTCGAGGCCGGTATCTCCAAGGATGGTCAAACCCGCGAACATGCTCTTCTGGCGTTCACCCTTGGTGTACGTCAGCTCATCGTTGCTGTAAACAAGATGGACACGACCAAGGTGGGTAATACATTCTCTTCGGTTG-AATATGGTTTGATGCGTCACCGATAGTGGAGCGAGGACCGCTTCAATGAAATTATCAAGGAAACCTCGACCTTCATTAAGAAGGTAGGCTACAACCCCAAGGCAGTCGCTTTCGTGCCTATATCTGGCTGGCATGGTGACAACATGCTGGAGGAGTCCCCCAAGTAAGCA--ATGCGACCAAATTGAGTT-TATCATCTTCTAAAGCACCGACATAGCATGCCTTGGTACAAGGGCTGGACCAAGGAGACCAAGGGCGGTGTCGTCAAGGGAAAGACCCTCCTCGATGCTATCGATGCTATCGAACCCCCTGTTCGCCCCTCCGACAAACCCCTCCGGCTCCCTCTCCAGGACGTTTACAAGATCGGTGGTATCGGAACAGTGCCCGTCGGTCGTGTCGAGACTGG----------------------------------------------------------------------------GGTTCATATTCTGCTCCAGTCATCGAGTTCTTAGAGGAATGGGGTCTCGAATCGCTGGAAGAGAATGCACATTCGTCGACGCCCTGCACAAAGGTTTTCGTGAACGGCGTCTGGATGGGYGTGCATCGAGATCCCGCCAACCTTGTCAAGACTATCAAAAAACTTCGCCGAAAAGATGACATTAGTCCTGAAGTTTCTGTAGTCCGTGATATTCGTGAGAGGGAACTGTGTCTCTACACTGATGCAGGACGAGTTTGTCGGCCTCTCTTCATTGTCGAAAATCAGCAGCTTGTCATGCAGAAGAAGCATATCAAATGGCTTAATCAAGGTTTCCGCGATGATGATGGCGAAGAATTCAAGTGGGAGCAACTGGTGAAGACGGGGATAATTGAATTATTGGATGCTGAGGAGGAGGAAACAGTAATGATTTCCATGACGCCGGAAGACTTGGAGAATTCCAGGTTGCAGTCCGCCGGCATCAATCCCCACGACAATGATGGAGATTTTGACCCTGCAGCGCGTCTAAAGGCTGGAATCAACGCTCATACATGGACTCATTGCGAGATTCATCCTAGTATGATTCTTGGTGTCTGTGCCAGCATCATTCCTTTCCCCGATCACAACCAGGTGCGTAC-GC--CGACAGTGGATAGATAATAGCCTTATACTTCTGTAGTCACCACGTAACACCTACCAATCCGCA
>Amoenoboletus_cf._granulopunctatus_2__MHHNU_9490_China
-----------------------------------------------------------------------------------------------------------------TTT-----------AGAAGGGGCATGTGCACG-------------------CTTTTTGTCTGGA-GCCCC---CC--TCTTTCTCTCTTTCA--CCCACACCTGTGCACCTATTGTAGGTCTTCG--AAAGAGG--AT-CTATGTTTCTCT------------CAT--CT-ATCGCATGTCTATAGAATGT----GTAAAGTGTAATGG-----------------------------AA---TTATA--TATACAACTTTCAGCAACGGATCTCTTGGCTCTCGCATCGATGAAGAACGCAGCGAATTGCGATAAGTAATGTGAATTGCAGATTTTCAGTGAATCATCGAATCTTTGAACGCACCTTGCGCTCCTTGGTATTCCGAGGAGCATGCCTGTTTGAGTGTCATTAGTATTTCCTCAA----CCATGT-GTTGT-----GTGCGGTCTTGATTGATTTCAAGA-------CTCCCTTCTGCAT---GGCTT--GGAGTTTGGGAGTTTGCTGGC------------TCTGTCAGCTCTTCTGAAATGCATTAGCAAA-AGGGA-CGAGGCGTGTCTTTGGGGGCGTGC-ACGGCC-TTCGACGTGATAATGAATCCGTCGTGGCT-GGA-GCG--TTCC-TTGAC---CA----TGCATC-GAA-----C-TA-GGA-------CCTTGTTG-C-TTCCAATCT----GT--GTACTAC-------TAT-----------------------------------------------------------------------------------------------------------T----ATTTTGGCGA--C--------TGACCTCAAATCA--------------------------------------CTGCGAGTGAAGCGGGAAGAGCTCAAATTTTGAATCTGGCGGTCTTTTG--GCCGTCCGAGTTGTAATCTAGAGAAGCGTTTTCCGCGCTGGGACCGTGTACAAGTCTCCTGGAAGGGAGCGTCATAGAGGGTGAGAATCCCGTCTTTGACACGGATCACCCCAGTGCTATGTGATACGCTCTCGACGAGTCGAGTTGTTTGGGAATGCAGCTCAAAATGGGTGGTAAACTCCATCTAAAGCTAAATACAGGCGAGAGACCGATAGCGAACAAGTACCGTGAGGGAAAGATGAAAAGAACTTTGAAAAGAGAGTTAAACAGTACGTGAAATTGCTGAAAGGGAAACGCTTGATGTCAGTCGCGTCGGCTCGGGGATCAACCTTGCTTGTCTGCTGGGTGTACTTCTCAGTCGACGGGTCAGCATCAGTTTCGGTTCGTCGTACAAGAGCGAGGGGAACGTGGCACTCTGTTTT-GTAG-TGTGTTTATAGCCTTTCGTTGTATGCGTCGG-TCGAGACTGAGGAACTCAGCACGGCTTTTCGGG---GCC----TGTGCATTAGGATGCTGGCATAATGGCCTTAAGCGACCCGTCTTGAAACACGGACCAAGGAGTCTAACATGCATGCGAGTGTTTGGGTGGCAAACCCGAGCGCGTAATGAAAGTGAAAGGTTGAGACCTCTGTAATGGGAGGGCATCGACGCCCGGACCTGAGTCTTTGACGACGGACCTGCGGTAGAGCATGTATGTTGGGACCCGAAAGATGGTGAACTATGCCTGAATAGGGCGAAGCCAGAGGAAACTCTGGTGGAGGCTCGTAGCGATTCTGACGTGCAAATCGATCGTCGAATTTGGGTATAGGGGCGAAAGACTATCAAAAACATGATCACTGGTACCTCTCAGGCTGACTGTGCTATCCTCATCATTGCCAGCGGTACTGGTGAGTTCGAGGCCGGTATCTCCAAGGATGGTCAAACCCGCGAACATGCTCTTCTGGCGTTCACCCTTGGTGTGCGTCAGCTCATCGTTGCTGTAAACAAGATGGACACGACCAAAGTGGGTAATACATCCTCTTCGGTTG-AATATGGTTTGATGCGTCACCGATAGTGGAGCGAGGACCGCTTCAATGAAATCATCAAGGAAACCTCGACCTTCATTAAGAAGGTAGGCTACAACCCCAAGGCAGTCGCTTTCGTGCCTATATCTGGCTGGCATGGTGACAACATGCTGGAGGAGTCCCCCAAGTAAGCA--ATGCGATCAAATTGAGTT-TATCATCTTCTAAAGCACCGACATAGCATGCCTTGGTACAAGGGCTGGACCAAGGAGACCAAGGGCGGTGTCGTCAAGGGAAAGACCCTCCTCGATGCTATCGATGCTATCGAACCCCCTGTTCGCCCCTCCGATAAACCCCTCCGGCTCCCTCTCCAGGACGTTTACAAGATCGGTGGTATCGGAACAGTGCCCGTCGGCCGTGTTGAAACTGGTATTATCAAGGCTGGCATGGTCGTTACCTTCGCACCG---------------------------------------GGTTCATATTCTGCTCCAGTCATCGAGTTCTTGGAGGAATGGGGTCTCGAATCGCTGGAAGAGAATGCACATTCGTCGACGCCCTGCACAAAGGTTTTCGTGAACGGCGTCTGGATGGGCGTGCATCGAGATCCCGCCAACCTTGTCAAGACTATCAAAAAACTTCGCCGAAAAGATGACATCAGTCCTGAAGTTTCTGTAGTCCGTGATATTCGTGAGAGGGAACTGTGTCTCTACACTGATGCAGGACGAGTTTGTCGGCCTCTCTTCATTGTCGAAAATCAGCAGCTTGTCATGCAGAAGAAGCATATCAAATGGCTTAATCAAGGTTTCCGCGATGATGATGGCGAAGAATTCAAGTGGGAGCAACTGGTGAAGACGGGGATAATTGAATTATTGGATGCTGAGGAGGAGGAAACAGTAATGATTTCCATGACGCCGGAAGACTTGGAGAATTCCAGGTTGCAGTCCGCCGGCATCAATCCCCACGACAATGATGGAGATTTTGACCCTGCAGCGCGTCTAAAGGCTGGAATCAATGCTCATACATGGACTCATTGCGAAATTCATCCTAGTATGATTCTTGGTGTCTGTGCCAGCATCATTCCTTTCCCCGATCACAACCAGGTGCGTAC-GC--CGACAGTGGATAGATAATAGCCTCATACTTCTGTAGTCACCACGTAACACCTACCAATCCGCT
>Amoenoboletus_cf._granulopunctatus_2_KUN-HKAS_80250_China
------ACCTGCGGAAGGATCATTATCGAATTTCA-AGGGAAAAAGGGGG----------------------GAGGGGAAAGG----AAA--TGGCTGTCGCTGGCCCTCTTCTTT-----------AGAAGGGGCATGTGCACG-------------------CTTTTTGTCTGGA-GCCCC---CC--TCTTTCTCTCTTTCA--CTCACACCTGTGCACCTATTGTAGGTCTTCG--AAAGAGG--AT-CTATGTTTCTCT------------CAT--CT-ATCGCATGTCTATAGAATGT----GTAAAGTGTAATGG-----------------------------AA---TTATA--TATACAACTTTCAGCAACGGATCTCTTGGCTCTCGCATCGATGAAGAACGCAGCGAATTGCGATAAGTAATGTGAATTGCAGATTTTCAGTGAATCATCGAATCTTTGAACGCACCTTGCGCTCCTTGGTATTCCGAGGAGCATGCCTGTTTGAGTGTCATTAGTATTTCCTCAA----CCATGT-GTTGT-----GTGCGGTCTTGATTGATTTCAAGA-------CTCCCTTCTGCAT---GGCTT--GGAGTTTGGGAGTTTGCTGGC------------TCTGTCAGCTCTTCTGAAATGCATTAGCAAA-AGGGA-CGAGGCGTGTCTTTGGGGGCGTGC-ACGGCC-TTCGACGTGATAATGAATCCGTCGTGGCT-GGA-GCG--TTCC-TTGAC---CA----TGCATC-GAA-----C-TA-GGA-------CCTTGTTG-C-TTCCAATCT----GT--GTACTAT-------CAT-----------------------------------------------------------------------------------------------------------T----ATTTTGGCGA--CT-------TGACCTCAAATCA--------------------------------------CTGCGAGTGAAGCGGGAAGAGCTCAAATTTTGAATCTGGCGGTCTTTTG--GCCGTCCGAGTTGTAATCTAGAGAAGCGTTTTCCGCGCTGGGACCGTGTACAAGTCTCCTGGAAGGGAGCGTCATAGAGGGTGAGAATCCCGTCTTTGACACGGATGACCCCAGTGCTATGTGATACGCTCTCGACGAGTCGAGTTGTTTGGGAATGCAGCTCAAAATGGGTGGTAAACTCCATCTAAAGCTAAATACAGGCGAGAGACCGATAGCGAACAAGTACCGTGAGGGAAAGATGAAAAGAACTTTGAAAAGAGAGTTAAACAGTACGTGAAATTGCTGAAAGGGAAACGCTTGATGTCAGTCGCGTCGGCTCGGGGATCAACCTTGCTTGTCTGCTGGGTGTACTTCTCAGTCGACGGGTCAGCATCAGTTTCGGTTCGTCGTACAAGAGCGAGGGGAACGTGGCACTCTGTTTT-GTAG-TGTGTTTATAGCCTTTCGTTGTATGCGTCGG-TCGAGACTGAGGAACTCAGCACGGCTTTTCGGG---GCC----TGTGCATTAGGATGCTGGCATAATGGCCTTAAGCGACCCGTCTTGAAACACGGACCAAGGAGTCTAACATGCATGCGAGTGTTTGGGTGGCAAACCCGAGCGCGTAATGAAAGTGAAAGGTTGAGACCTCTGTAATGGGAGGGCATCGACGCCCGGACCTGAGTCTTTGACGAGGGACCTGCGGTAGAGCATGTATGTTGGGACCCGAAAGATGGTGAACTATGCCTGAATAGGGCGAAGCCAGAGGAAACTCTGGTGGAGGCTCGTAGCGATTCTGACGTGCAAATCGATCGTCGAATTTGGGTATAGGGGCGAAAGACTATCAAAAACATGATCACTGGTACCTCTCAGGCTGACTGTGCTATCCTCATCATTGCCAGCGGTACTGGTGAGTTCGAGGCCGGTATCTCCAAGGATGGTCAAACCCGCGAACATGCTCTTCTGGCGTTCACCCTCGGTGTGCGTCAGCTCATCGTTGCTGTAAACAAGATGGACACGACCAAGGTGGGTAATACATCCTCTTCGGTTG-AATATGGTTTGATGCGTCACCGATAGTGGAGCGAGGACCGCTTCAATGAAATTATCAAGGAAACCTCGACCTTCATTAAGAAGGTAGGCTACAACCCCAAGGCAGTCGCTTTCGTGCCTATATCTGGCTGGCATGGTGACAACATGCTGGAGGAGTCCCCCAAGTAAGCA--ATGCGATCAAATTGAGTT-TATCATCTTCTAAAGCACCGACATAGCATGCCTTGGTACAAGGGCTGGACCAAGGAGACCAAGGGCGGTCTCGTCAAGGGAAAGACCCTCCTCGATGCTATCGATGCTATCGAACCCCCTGTTCGCCCCTCCGATAAACCCCTCCGGCTCCCTCTCCAGGACGTTTACAAGATCGGTGGTATCGGAACAGTGCCCGTCGGCCGTGTTGAAACTGGTATTATCAAGGCTGGCATGGTCGTTACCTTCGCACCG----------------------------------------------ATTCTGCTCCAGTCATCGAGTTCTTGGAGGAATGGGGTCTCGAATCGCTGGAAGAGAATGCACATTCGTCGACGCCCTGCACAAAGGTTTTCGTGAACGGCGTCTGGATGGGCGTGCATCGAGATCCCGCCAACCTTGTCAAGACTATCAAAAAACTTCGCCGAAAAGATGACATCAGTCCTGAAGTTTCTGTAGTCCGTGATATTCGTGAGAGGGAACTGTGTCTCTACACTGATGCAGGACGAGTTTGTCGGCCTCTCTTCATTGTCGAAAATCAGCAGCTTGTCATGCAGAAGAAGCATATCAAATGGCTTAATCAAGGTTTCCGCGATGATGATGGCGAAGAATTCAAGTGGGAGCAACTGGTGAAGACGGGGATAATTGAATTATTGGATGCTGAGGAGGAGGAAACAGTAATGATTTCCATGACGCCGGAAGACTTGGAGAATTCCAGGTTGCAGTCCGCCGGCATCAATCCCCACGACAATGATGGAGATTTTGACCCTGCAGCGCGTCTAAAGGCTGGAATCAATGCTCATACATGGACTCATTGCGAGATTCATCCTAGTATGATTCTTGGTGTCTGTGCCAGCATCATTCCTTTCCCCGATCACAACCAGGTGCGTAC-GC--CGACAGTGGATAGATAATAGCCTTATACTTCTGTAGTCACCACGTAACACCTACCAATCCGCT
>Amoenoboletus_cf._granulopunctatus_2_KUN-HKAS_86007_China
--------------------------------------GGAAAAAGGGGG----------------------GAGGGGAAAGG----AAA--TGGCTGTCGCTGGCCCTCTTCTTT-----------AGAAGGGGCATGTGCACG-------------------CTTTTTGTCTGGA-GCCCC---CC--TCTTTCTCTCTTTCA--CCCACACCTGTGCACCTATTGTAGGTCTTCG--AAAGAGG--AT-CTATGTTTCTCT------------CAT--CT-ATCGCATGTCTATAGAATGT----GTAAAGTGTAATGG-----------------------------AA---TTATA--TATACAACTTTCAGCAACGGATCTCTTGGCTCTCGCATCGATGAAGAACGCAGCGAATTGCGATAAGTAATGTGAATTGCAGATTTTCAGTGAATCATCGAATCTTTGAACGCACCTTGCGCTCCTTGGTATTCCGAGGAGCATGCCTGTTTGAGTGTCATTAGTATTTCCTCAA----CCATGT-GTTGT-----GTGCGGTCTTGATTGATTTCAAGA-------CTCCCTTCTGCAT---GGCTT--GGAGTTTGGGAGTTTGCTGGC------------TCTGTCAGCTCTTCTGAAATGCATTAGCAAA-AGGGA-CGAGGCGTGTCTTTGGGGGCGTGC-ACGGCC-TTCGACGTGATAATGAATCCGTCGTGGCT-GGA-GCG--TTCC-TTGAC---CA----TGCATC-GAA-----C-TA-GGA-------CCTTGTTG-C-TTCCAATCT----GT--GTACTAT-------CAT-----------------------------------------------------------------------------------------------------------T----ATTTTGGCGA--CT-------TGACCTCAAATCA--------------------------------------CTGCGAGTGAAGCGGGAAGAGCTCAAATTTTGAATCTGGCGGTCTTTTG--GCCGTCCGAGTTGTAATCTAGAGAAGCGTTTTCCGCGCTGGGACCGTGTACAAGTCTCCTGGAAGGGAGCGTCATAGAGGGTGAGAATCCCGTCTTTGACACGGATCACCCCAGTGCTATGTGATACGCTCTCGACGAGTCGAGTTGTTTGGGAATGCAGCTCAAAATGGGTGGTAAACTCCATCTAAAGCTAAATACAGGCGAGAGACCGATAGCGAACAAGTACCGTGAGGGAAAGATGAAAAGAACTTTGAAAAGAGAGTTAAACAGTACGTGAAATTGCTGAAAGGGAAACGCTTGATGTCAGTCGCGTCGGCTCGGGGATCAACTTTGCTTGTTTGCTGGGTGTACTTCTCAGTCGACGGGTCAGCATCAGTTTCGGTTCGTCGTACAAGAGCGAGGGGAACGTGGCACTCTGTTTT-GTAG-TGTGTTTATAGCCTTTCGTTGTATGCGTCGG-TCGAGACTGAGGAACTCAGCACGGCTTTTTGAG---GCC----TGTGCATTAGGATGCTGGCATAATGGCCTTAAGCGACCCGTCTTGAAACACGGACCAAGGAGTCTAACATGCATGCGAGTGTTTGGGTGGCAAACCCGAGCGCGTAATGAAAGTGAAAGGTTGAGACCTCTGTAATGGGAGGGCATCGACGCCCGGACCTGAGTCTTTGACGAGGGACCTGCGGTAGAGCATGTATGTTGGGACCCGAAAGATGGTGAACTATGCCTGAATAGGGCGAAGCCAGAGGAAACTCTGGTGGAGGCTCGTAGCGATTCTGACGTGCAAATCGATCGTCGAATTTGGGTATAGGGGCGAAAGACTATCAAAAACATGATCACTGGTACCTCTCAGGCTGACTGTGCTATCCTCATCATTGCCAGCGGTACTGGTGAGTTCGAGGCCGGTATCTCCAAGGATGGTCAAACCCGCGAACATGCTCTTCTGGCRTTCACCCTTGGTGTGCGTCAGCTCATCGTTGCTGTAAACAAGATGGACACGACCAAGGTGGGTAATACATTCTCTTCGGTTG-AATATGGTTTGATGCGTCACCGATAGTGGAGCGAGGACCGCTTCAATGAAATTATCAAGGAAACCTCGACCTTCATTAAGAAGGTAGGCTACAACCCCAAGGCAGTCGCTTTCGTGCCTATATCTGGCTGGCATGGTGACAACATGCTGGAGGAGTCCCCCAAGTAAGCA--ATGCGATCAAATTGAGTT-TATCATCTTCTAAAGCACCGACATAGCATGCCTTGGTACAAGGGCTGGACCAAGGAGACCAAGGGCGGTCTCGTCAAGGGAAAGACCCTCCTCGATGCTATCGATGCTATCGAACCCCCTGTTCGCCCCTCCGATAAACCCCTCCGGCTCCCTCTCCAGGACGTTTACAAGATCGGTGGTATCGGAACAGTGCCCGTCGGTCGTGTTGAAACTGGTATTATCAAGGCTGGCATGGTCGTTACCTTCGCACCGTCAGGCGTGACCACTGAAGTCAAGTCCGTCGAT------GGTTCATATTCTGCTCCAGTCATCGAGTTCTTGGAGGAATGGGGTCTCGAATCGCTGGAAGAGAATGCACATTCGTCGACGCCCTGCACAAAGGTTTTCGTGAACGGCGTCTGGATGGGCGTGCATCGAGATCCCGCCAACCTTGTCAAGACTATCAAAAAACTTCGCCGAAAAGATGACATCAGTCCTGAAGTTTCTGTAGTCCGTGATATTCGTGAGAGGGAACTGTGTCTCTACACTGATGCAGGACGAGTTTGTCGGCCTCTCTTCATTGTCGAAAATCAGCAGCTTGTCATGCAGAAGAAGCATATCAAATGGCTTAATCAAGGTTTCCGCGATGATGATGGCGAAGAATTCAAGTGGGAGCAACTGGTGAAGACGGGGATAATTGAATTATTGGATGCTGAGGAGGAGGAAACAGTAATGATTTCCATGACGCCGGAAGACTTGGAGAATTCCAGGTTGCAGTCCGCCGGCATCAATCCCCACGACAATGATGGAGATTTTGACCCTGCAGCGCGTCTAAAGGCTGGAATCAATGCTCATACATGGACTCATTGCGAAATTCATCCTAGTATGATTCTTGGTGTCTGTGCCAGCATCATTCCTTTCCCCGATCACAACCAGGTGCGTAC-GC--CGACAGTGGATAGATAATAGCCTCATACTTCTGTAGTCACCACGTAACACCTACCAATCCGCT
>Amoenoboletus_cf._mcrobbii__NY_2686023_(Halling_9916)_Australia
AGGTGAACCTGCGGAAGGATCATTATTGAATTTCA-AGG-AAAGAGGGG----------AAAAGACGTTTCGAGAGGGAAAGG-----AA--ATGCTGTCGCTGGCTCTTTCT------TCGGGRGAAGGGGGAGCATGTGCACGCATTT-CTTTTTCA--CRTCCTCTTTGTCTGG-A-------CC-----TTCTTTCTCT----TTCACACCTGTGCACCTATTGTAGGTCTTCG--AAAGAGG--AT-CTATGTTTTTCTCTCTCAC-ATCACTT--CC-GTCGTATGTCTATAGAATGT----GTAAAGTG-AACGG-----------------------------AG-----TTA--TATACAACTTTCAGCAACGGATCTCTTGGCTCTCGCATCGATGAAGAACGCAGCGAATTGCGATAAGTAATGTGAATTGCAGATTTTCAGTGAATCATCGAATCTTTGAACGCACCTTGCGCTCCTTGGTATTCCGAGGAGCATGCCTGTTTGAGTGTCATTGATATTTCCTCAA----CCAT--------------TGTGGTCTTGATCGATTTCGAGG------------CTATCTAT---GGCTT--GGAGTTTGGGAGTTTGCTGGCAGC--GTCAAGCTCTGTCGGCTCTCCTGAAATGCATTAGCAAA-AGGGAC-GAGGCGTGTCTTTT-GGGCGTGC-ACGGCC-TTCGATGTGATAAT--GATCATCGTGGCT-GGA-GCG--TTCC-TTGAC---CG----TGCATC-AAACT---A-AA-GGG--TGGCCCC-TGTTG-C-TTCTAACCT----GT--CA---C----------------------------------------------------------------------------------------------------------------------T---TATTTTGGCGA--TC-------TGACCTCAAATCAGCGGAGGAAAAGAAACTAACAAGGATT-CCCCTAGTAACTGCGAGTGAAGCGGGAAGAGCTCAAATTTTGAATCTGGTGGTC-TTTG--GCCGCCCGAGTTGTAATCTAGAGAAGCGTTTTCCGCGCTGGGACCGTGTACAAGTCTCCTGGAAGGGAGCGTCATAGAGGGTGAGAATCCCGTCTTTGACACGGATCACTCCAGTGCTATGTGATACGCTCTCGACGAGTCGAGTTGTTTGGGAATGCAGCTCAAAATGGGTGGTAAACTCCATCTAAAGCTAAATACAGGCGAGAGACCGATAGCGAACAAGTACCGTGAGGGAAAGATGAAAAGAACTTTGAAAAGAGAGTTAAACAGTACGTGAAATTGCTGAAAGGGAAACGCTTGATGTCAGTCGCGTCGGCTCGGGGATCAACCTTGCTTCTTCGCTGGGTGTACTTCCCAGTCGACGGGTCAGCATCAGTTTCGGTCCGTCGTACAAGGGCAAGGGGAACGTGGCACTCTCTTTT-GTAG-TGTGTTTATAGCCCCTCGTCGTATGCGTCGG-TCGGGACTGAGGAACTCAGCACGGCTTCT-------GCC----TGTGCTTTAGGATGCTGGCATAATGGCCTTAAGCGACCCGTCTTGAAACACGGACCAAGGAGTCTAACATGCATGCGAGTGTTTGGGTGGCAAACCCGAGCGCGTAATGAAAGTGAAAGGTTGAGACCTCTGTCAT-GGAGGGCATCGACGCCCGGACTTGAGTCTTTGACGACGGATCTGCGGTAGAGCATGTATGTTGGGACCCGAAAGATGGTGAACTATGCCTGAATAGGGCGAAGCCAGAGGAAACTCTGGTGGAGGCTCGTAGCGATTCTGACGTGCAAATCGATCGTCGAATTTGGGTATAGGGGCGAAAGACTA-------------------------------------------------------------------------------------------------------------------------------------------------------------------------------------------------------------------------------------------------------------------------------------------------------------------------------------------------------------------------------------------------------------------------------------------------------------------------------------------------------------------------------------------------------------------------------------------------------------------------------------------------------------------------------------------------------------------------------------------------------------------------------------------------------------------------------------------------------------------------------------------------------------------------------------------------------------------------------------------------------------------------------------------------------------------------------------------------------------------------------------------------------------------------------------------------------------------------------------------------------------------------------------------------------------------------------------------------------------------------------------------------------------------------------------------------
>Amoenoboletus_mcrobbii__PDD_97418_New_Zealand
AGGTGAACCTGCGGAAGGATCATTATCGAATTTCA-AGGGAGGAGGGGGGGGAAAAAAAAAAAGATGTGTTTTGGGGGAAAGG-----AA--ATACTGTCGCTGGCTCTTTTATTTTTTTTT-----TGGAGGGGCATGTGCACG--TCTTCCTTT-CA-TCATCCTCTTTATTTGG-A--CACTCTT--TTTCCTTCTTTCTCT--CACACACCTGTGCACTTATTGTAGGTCTTCG--AAAGAGG--AT-CTATGTTTTTTCTTTGTTGCATCGCAT--CT-ATCGTATGTCTATAGAATGT----GTAAAGTG-AACGG-----------------------------AA-----TCA--TATACAACTTTCAGCAATGGATCTCTTGGCTCTCGCATCGATGAAGAACGCAGCGAATTGCGATAAGTAATGTGAATTGCAGATTTTCAGTGAATCATCGAATCTTTGAACGCACCTTGCGCTCCTTGGTATTCCGAGGAGCATGCCTGTTTGAGTGTCATTGGAATTTCCTCAA----CCATGT--------------CCGTCTTGATCGATTTCGAGG----CAGGCCATGGCTTGGA---GTTTG--GGGGTTTGCTGGCAGTAT----------CGAGCTCTGTCAGCTCTCCTGAAATGCATTAGCAAA-AGG-A-CGAGGCGTGTCTCT--GGGCGTGC-ACGGCC-TTCGACGTGATAAT-GATC-GTCGTGGCT-GGA-GCG--TTCC-TTGA----CA----TGCATC-GAA-----C-TA-GGT-------CC-TATTG-C-TTCTAATCT----AT--CT-CTTG-------TAT-----------------------------------------------------------------------------------------------------------T--ATTTTTTGGTGA--CT-------TGACCTCAAATCAGCGGAGGAAAAGAAACTAACAAGGATT-CCCCTAGTAACTGCGAGTGAAGCGGGAAGAGCTCAAATTTTGAATCTGGCAGTCTTTTG--ACCGTCCGAGTTGTAATCTAGAGAAGCGTTTTCCGTGCTGGGACCGTGTATAAGTCTCCTGGAAGGGAGCGTCATAGAGGGTGAGAATCCCGTCTTTGACACGGACCCCCCCAGTGCTATGTGATACGCTCTCGACGAGTCGAGTTGTTTGGGAATGCAGCTCAAAATGGGTGGTAAATTCCATCTAAAGCTAAATACAGGCGAGAGACCGATAGCGAACAAGTACCGTGAGGGAAAGATGAAAAGAACTTTGAAAAGAGAGTTAAATAGTACGTGAAATTGCTGAAAGGGAAACGCTTGATGTCAGTCGCGTCGGCTCGGGGATCAACCTTGCTTCTTTGCTGGGTGTACTTCCCAGTCGACGGGTCAGCATCAGTTTTGGTCCGTCGTACAAGGGCGAGGGGAACGTGGCACTATTTTTC-GTAG-TGTGTTTATAGCCTTTCGTCGTATGCGTCGG-TCGGGACTGAGGAACTCAGCACGGCTTCTTCGGAGTGCC----TGTGC-TTAGGATGCTGGCATAATGGCCTTAAGCGACCCGTCTTGAAACACGGACCAAGGAGTCTAACATGCATGCGAGTGTTTGGGTGGCAAACTCGAGCGCGTAATGAAAGTGAAAGGTTGAGACCTTCGTCGT-GAAGGGCATCAACGCCCGGACCTGAGTCTTTGACGACGGACCTGCGGTAGAGCATGTATGTTGGGACCCGAAAGATGGTGAACTATGCCTGAATAGGGCGAAGCCAGAGGAAACTCTGGTGGAGGCTCGTAGCGATTCTGACGTGCAAATCGATCGTCGAATTTGGGTATAGGGGCGAAAGACTATCAAAAACATGATCACCGGTACCTCCCAGGCTGACTGTGCTGTCCTCATTATTGCCAGCGGTACTGGTGAATTCGAGGCCGGTATCTCCAAGGATGGTCAAACCCGTGAACATGCTCTTCTGGCGTTCACCCTTGGTGTGCGTCAGCTCATCGTTGCTGTAAACAAGATGGACACGACCAAGGTGTGTGATACCTTCTCTTCGGTTG-AATATGGTTTGATGCGTCACCGATAGTGGAGCGAGGACCGCTTCAATGAAATTATCAAGGAAACCTCGACCTTCATTAAGAAGGTAGGCTACAACCCCAAGGCAGTCGCTTTCGTGCCCATCTCTGGCTGGCATGGCGACAACATGCTGGAGGAGTCCGCTAAGTAAGCAACATGTGATCAGATTGAGTC-TATCATCCTCTAAAGCACCGACATAGCATGCCCTGGTACAARGGCTGGACCAAGGAGACCAAAGGCGGTGTCGTTAAAGGAAAGACCCTCCTCGATGCTATCGATGCTATCGAACCCCCCGTTCGCCCCTCCGACAAACCCCTCCGGCTCCCTCTCCAGGACGTCTACAAGATCGGTGGTATCGGAACAGTGCCCGTCGGTCGTGTTGAAACTGGTATTATCAAGTCTGGCATGGTCGTTACCT------------------------------------------------------------------------------------------------------------------------------------------------------------------------------------------------------------------------------------------------------------------------------------------------------------------------------------------------------------------------------------------------------------------------------------------------------------------------------------------------------------------------------------------------------------------------------------------------------------------------------------------------------------------------------------------------------------------------------------------------------------------------------
>Amoenoboletus_miraculosus_Z-ZT_14046_Malaysia
AGGTGAACCTGCGGAAGGATCATTATCGAATTTCA-AGGGAAAA-GGGAGGGGG---AAAAAAGATATTTGGGAAAGGGAAGG---GAAA----AATAGCTCTTTCT-TTTCTTT-------GGGG-AG-AGAGAGATG-CCATGCGTCTTCCTTT-CA----TTCTCTTTGTCTGGGACCCCCCCCCCCCCTCATTCTCTCTGTCTCATACACCTGTGCACCTATTGTAGGTCTTTG--AAAGAGAGGAC-CTATGTGTTTTT------------CAT--CT-ATCGCATGTCTATAGAATGT----GTAAAGTGTAATGG-----------------------------AATT-CATATATTATACAACTTTCAGCAACGGATCTCTTGGCTCTCGCATCGATGAAGAACGCAGCGAATTGCGATAAGTAATGTGAATTGCAGATTTTCAGTGAATCATCGAATCTTTGAACGCACCTTGCGCTCCTTGGTATTCCGAGGAGCATGCCTGTTTGAGTGTCATTAGTATTTCCTCAA----CCATGT-GTTGTGTGT-GTGCAGTCTTGATTAATTTCAAGGGCGCGCGCTCCTTTCTGCAT---GGGTT--GGAGTTTGGGAGTTTGCTGGCAGCGATGTGAGGTCTGTCGGCTCTTCTGAAATGCATTAGCAAAAAGGGATTGAGGCATGTCTTTG-AGGTGCGC-ATGGCC-TTCGATGTGATAAA-TGATCGTCGCGGCC-AGGCGTGTGTTCC-TTGAC---CA----TGCATC-GAACT---G-AA-GGGTTCCCCCCCCTGTTG-CTTCCTAATGT----GT--GTGCTAT---------------------------------------------------------------------------------------------------------------------T----CTTTCGGCGA--CT-------TGACCTCAAATCA--------------------------------------CTGCGAGTGAAGCGGGAAGAGCTCAAATTTTGAATCTGGCGGGCATTTG-GCCCGTCCGAGTTGTAATCTAGAGAAGCGTTTTCCGCGCTGGTGCCGTGTACAAGTCTCCTGGAAGGGAGCGTCATAGAGGGTGAGAATCCCGTCTTTGATACGGATCATCGCAGTGCTATGTGATACGCTCTCGACGAGTCGAGTTGTTTGGGAATGCAGCTCAAAATGGGTGGTAAACTCCATCTAAAGCTAAATACAGGCGAGAGACCGATAGCGAACAAGTACCGTGAGGGAAAGATGAAAAGAACTTTGAAAAGAGAGTTAAACAGTACGTGAAATTGCTGAAAGGGAAACGCTTGATGTCAGTCGCGTTGGCTCGGGGATCAACCTTGCTTGTTTGCTGGGTGTACTTCCTAGTCGACGGGTCAGCATCAGTTTCGGTTCGTCGTAGAAGGGCGAGGGGAAGGTGGCACTCTTTTTT-GTAG-TGTGTTTATAGCCTTTTGTCGTATGCGTCGG-TCGGGACTGAGGAACTCAGCACGGCTT-TCGGG-CCCCCCC-ATGTGC-TTAGGATGCTGGCATAATGGCCTTAAGCGACCCGTCTTGAAACACGGACCAAGGAGTCTAACATGCATGCGAGTGTTTGGGTGGCAAACCCGAGCGCGTAATGAAAGTGAAAGGTTGAGACCTCCGTCATGGGAGGGCATCGACGCCCGGACCTGAGTCTTTGACGACGGACCTGCGGTAGAGCACGCATGTTGGGACCCGAAAGATGGTGAACTATGCCTGAATAGGGCGAAGCCAGAGGAAACTCTGGTGGAGGCTCGTAGCGATTCTGACGTGCAAATCGATCGTCGAATTTGGGTATAGGGGCGAAAGACTATCAAAAACATGATCACTGGTACCTCTCAGGCTGACTGTGCTATCCTCATTATTGCCAGCGGTACTGGTGAGTTCGAGGCCGGTATCTCCAAGGATGGCCAAACCCGCGAACATGCTCTTCTGGCGTTCACCCTTGGTGTGCGTCAGCTCATCGTTGCTGTAAACAAGATGGACACGACGAAGGTGGGTAATACATCCTCTTCGGTTG-AATATGGTCTGATGCGTCACCGATAGTGGAGCGAGGACCGCTTCAATGAAATTATCAAGGAAACCTCGACCTTCATTAAGAAGGTAGGCTACAACCCCAAGGCAGTCGCTTTCGTGCCTATATCTGGCTGGCATGGTGACAACATGCTGGAGGAGTCCGCCAAGTAAGCA--ATGCAATCAAATTAAGTT-TATCATATTCTAAAGCATCGACATAGCATGCCTTGGTACAAGGGATGGACCAAGGAGACCAAGGGCGGTGTCGTCAAGGGAAAGACCCTCCTCGATGCTATCGATGCTATCGAACCCCCTGTTCGCCCCTCCGACAAACCCCTCCGGCTCCCTCTCCAGGACGTTTATAAGATTGGTGGTATCGGAACAGTGCCCGTCGGCCGTGTTGAAACTGGTGTTATCAAGGCTGGCATGGTTGTTACCTTTGCACCG----------------------------------------------------------------------------------------------------------------------------------------------------------------------------------------------------------------------------------------------------------------------------------------------------------------------------------------------------------------------------------------------------------------------------------------------------------------------------------------------------------------------------------------------------------------------------------------------------------------------------------------------------------------------------------------------------------------------------------------------------------------------
>Amoenoboletus_weberi_FLAS-F-61525_USA
AGGTGAACCTGCGGAAGGATCATTATCGAATTTCA-AGGGAAAAAGGGAGGAGGGGAAAAAAAGATGGTTTGGGAGGGAAAGG---GGGAGATTGCTGTCGCTGGCTCTTTCTTTTCT-TTGGGGGAAGAAGGGACATGTGCACGCGTTTTCCTTT-CA-TCATCCTCTTTGTCTGG-ACCCCACCTC--TCTTTCTCTCTCACA--CACACACCTGTGCACCTATTGTAGGTCTTCG--AAAGAGG--AT-CTATGTTTT---------------CAT--CT-ATTGCATGTCTATAGAATGT----GTAAAGTGTAATGGG----------------------------AAT--CATATA-TATACAACTTTCAGCAACGGATCTCTTGGCTCTCGCATCGATGAAGAACGCAGCGAATTGCGATAAGTAATGTGAATTGCAGATTTTCAGTGAATCATCGAATCTTTGAACGCACCTTGCGCTCCTTGGTATTCCGAGGAGCATGCCTGTTTGAGTGTCATTAGTATTTCCTCAA----CCATGTTGTTGTTGTT-GGGCGGTCTTGATTGATTTCAAGGTCGACCCCACCCCTCTCCAT---GGCTT--GGAGTTTGGGAGTTTGCTGGCAGC--GTCGAGCTCTGTCGGCTCTTCTGAAATGCATTAGCAAA-AGGGAT-GAGGCGTGTCCTTT-GGGCGTGC-ACGGCC-TTCGATGTGATAATATGATCGTCGTGGCT-GGA-GCG--TTCCTTTGAC---CA----TGCATC-GAACT---C-TA-GGGTTTTCCCCC-TGTTG-C-TTACAATCT----GT--CT--CCT--------A------------------------------------------------------------------------------------------------------------T---TCCTTTGGTGA--CT-------TGACCTCAAATCA---------------------------------------------------------------------------------------------------------------------------------------------------------------------------------------------------------------------------------------------------------------------------------------------------------------------------------------------------------------------------------------------------------------------------------------------------------------------------------------------------------------------------------------------------------------------------------------------------------------------------------------------------------------------------------------------------------------------------------------------------------------------------------------------------------------------------------------------------------------------------------------------------------------------------------------------------------------------------------------------------------------------------------------------------------------------------------------------------------------------------------------------------------------------------------------------------------------------------------------------------------------------------------------------------------------------------------------------------------------------------------------------------------------------------------------------------------------------------------------------------------------------------------------------------------------------------------------------------------------------------------------------------------------------------------------------------------------------------------------------------------------------------------------------------------------------------------------------------------------------------------------------------------------------------------------------------------------------------------------------------------------------------------------------------------------------------------------------------------------------------------------------------------------------------------------------------------------------------------------------------------------------------------------------------------------------------------------------------------------------------------------------------
>Amoenoboletus_weberi_FLAS-F-68076_USA
AGGTGAACCTGCGGAAGGATCATTATCGAATTTCA-AGGGAAAAAGGGAGGAGGGGAAAAAAAGATGGTTTGGGAGGGAAAGG---GGGAGATTGCTGTCGCTGGCTCTTTCTTTTCT-TTGGGGGAAGAAGGGACATGTGCACGCGTTTTCCTTT-CA-TCATCCTCTTTGTCTGG-ACCCCACCTC--TCTTTCTCTCTCACA--CACACACCTGTGCACCTATTGTAGGTCTTCG--AAAGAGG--AT-CTATGTTTT---------------CAT--CT-ATTGCATGTCTATAGAATGT----GTAAAGTGTAATGGG----------------------------AAT--CATATA-TATACAACTTTCAGCAACGGATCTCTTGGCTCTCGCATCGATGAAGAACGCAGCGAATTGCGATAAGTAATGTGAATTGCAGATTTTCAGTGAATCATCGAATCTTTGAACGCACCTTGCGCTCCTTGGTATTCCGAGGAGCATGCCTGTTTGAGTGTCATTAGTATTTCCTCAA----CCATGTTGTTGTTGTT-GGGCGGTCTTGATTGATTTCAAGGTCGACCCCACCCCTCTCCAT---GGCTT--GGAGTTTGGGAGTTTGCTGGCAGC--GTCGAGCTCTGTCGGCTCTTCTGAAATGCATTAGCAAA-AGGGAT-GAGGCGTGTCCTTT-GGGCGTGC-ACGGCC-TTCGATGTGATAATATGATCGTCGTGGCT-GGA-GCG--TTCCTTTGAC---CA----TGCATC-GAACT---C-TA-GGGTTTTCCCCC-TGTTG-C-TTACAATCT----GT--CT--CCT--------A------------------------------------------------------------------------------------------------------------T---TCCTTTGGTGA--CT-------TGACCTCAAATCA---------------------------------------------------------------------------------------------------------------------------------------------------------------------------------------------------------------------------------------------------------------------------------------------------------------------------------------------------------------------------------------------------------------------------------------------------------------------------------------------------------------------------------------------------------------------------------------------------------------------------------------------------------------------------------------------------------------------------------------------------------------------------------------------------------------------------------------------------------------------------------------------------------------------------------------------------------------------------------------------------------------------------------------------------------------------------------------------------------------------------------------------------------------------------------------------------------------------------------------------------------------------------------------------------------------------------------------------------------------------------------------------------------------------------------------------------------------------------------------------------------------------------------------------------------------------------------------------------------------------------------------------------------------------------------------------------------------------------------------------------------------------------------------------------------------------------------------------------------------------------------------------------------------------------------------------------------------------------------------------------------------------------------------------------------------------------------------------------------------------------------------------------------------------------------------------------------------------------------------------------------------------------------------------------------------------------------------------------------------------------------------------------
>Amoenoboletus_weberi_MO_179586_USA
--GTGAACCTGCGGAAGGATCATTATCGAATTTCA-AGGGAAAAAGGGAGGAGGGG-AAAAAAGATGGTTTGGGAGGGAAAGG---GGGAGATTGCTGTCGCTGGCTCTTTCTTTTCT-TTGGGGGAAGAAGGGACATGTGCACGCGTTTTCCTTT-CA-TCATCCTCTTTGTCTGG-ACCCCACCTC--TCTTTCTCTCTCACA--CACACACCTGTGCACCTATTGTAGGTCTTCG--AAAGAGG--AT-CTATGTTTT---------------CAT--CT-ATTGCATGTCTATAGAATGT----GTAAAGTGTAATGGG----------------------------AAT--CATATA-TATACAACTTTCAGCAACGGATCTCTTGGCTCTCGCATCGATGAAGAACGCAGCGAATTGCGATAAGTAATGTGAATTGCAGATTTTCAGTGAATCATCGAATCTTTGAACGCACCTTGCGCTCCTTGGTATTCCGAGGAGCATGCCTGTTTGAGTGTCATTAGTATTTCCTCAA----CCATGTTGTTGTTGTT-GGGCGGTCTTGATTGATTTCAAGGTCGACCCCACCCCTCTCCAT---GGCTT--GGAGTTTGGGAGTTTGCTGGCAGC--GTCGAGCTCTGTCGGCTCTTCTGAAATGCATTAGCAAA-AGGGAT-GAGGCGTGTCCTTT-GGGCGTGC-ACGGCC-TTCGATGTGATAATATGATCGTCGTGGCT-GGA-GCG--TTCCTTTGAC---CA----TGCATC-GAACT---C-TA-GGGTTTTCCCCC-TGTTG-C-TTACAATCT----GT--CT--CCT--------A------------------------------------------------------------------------------------------------------------T---TCCTTTGGTGA--CT-------TGACCTCAAATCAGCGGAGGAAAA--AACTAACAAGGATT-CCCCTAGTAACTGCGAGTGAAGCGGGAAGAGCTCAAATTTTGAATCTGACGGTCTTTTG--GCTGTCCGAGTTGTAATCTAGAGAAGCGTTTTCCGCGCTGGGACCGTGTACAAGTCTCCTGGAAGGGAGCGTCATAGAGGGTGAGAATCCCGTCTTTGACACGGATCACCCCAGTGCTATGTGATACGCTCTCGACGAGTCGAGTTGTTTGGGAATGCAGCTCAAAATGGGTGGTAAACTCCATCTAAAGCTAAATACAGGCGAGAGACCGATAGCGAACAAGTACCGTGAGGGAAAGATGAAAAGAACTTTGAAAAGAGAGTTAAACAGTACGTGAAATTGCTGAAAGGGAAACGCTTGATGTCAGTCGCGTCGGCTTGGGGATCAACCTTGCTTCTTCGTTGGG----------------------------------------------------------------------TTTTTTAGTAG-TGTGTTTATAGCCTTTCGTCGTATGCGTCGG-TCGGGACTGAGGAACTCAGCACGGCTTTTT-ACAA-GCCTTTGTGTGC-TTAGGATGCTGGCATAATGGCCTTAAGCGACCCGTCTTGAAACACGGACCAAGGAGTCTAACATGCATGCGAGTGTTTGGGTGGCAAACCCGAGCGCGTAATGAAAGTGAAAGGTTGAGACCTCTGTCATAGGAGGGCATCGACGCCCGGACCTGAGTCTTCGACGACGGACCTGCGGTAGAGCATGTATGTTGGGACCCGAAAGATGGTGAACTATGCCTGAATAGGGCGAAGCCAGAGGAAACTCTGGTGGAGGCTCGTAGCGATTCTGACGTGCAAATCGATCGTCGAATTTGGGTATAGGGGCGAAAGACTA-------------------------------------------------------------------------------------------------------------------------------------------------------------------------------------------------------------------------------------------------------------------------------------------------------------------------------------------------------------------------------------------------------------------------------------------------------------------------------------------------------------------------------------------------------------------------------------------------------------------------------------------------------------------------------------------------------------------------------------------------------------------------------------------------------------------------------------------------------------------------------------------------------------------------------------------------------------------------------------------------------------------------------------------------------------------------------------------------------------------------------------------------------------------------------------------------------------------------------------------------------------------------------------------------------------------------------------------------------------------------------------------------------------------------------------------------
>Boletus_billieae_MO_333089_USA
----------------GGATCATTATCGAATT-CT-GAGAGGG-----------------AAAGAC-----------ACAGAG---TGTA--G-ACTGTCGCTGGCCCTCCCTCG----------------AGGGCATGTGCACGTTTTCC--TTTGTGTTG--------------------A---CC--T-TTTCTCATATACA--CACACACCTGTGCACCTGCTGTAGGTCCTTG--AAAGAGG--AT-CTATGTCTTT-----TCAT-ATCACAC--CC-ATCGTATGTCTATAGAATGT--T-----------------------------------------GATATAATATAAATC-ATACAACTTTCAGCAACGGATCTCTTGGCTCTCGCATCGATGAAGAACGCAGCGAATTGCGATAAGTAATGTGAATTGCAGATTTTCAGTGAATCATCGAATCTTTGAACGCACCTTGCGCTCCTTGGTATTCCGAGGAGCATGCCTGTTTGAGTGTCATT-GAATTT-CTCAAAAATTTCA-----------------TGTTTTGAT------------------------TTT--C-ATGGACTTTTGGAGTT-GGGAGTTGCTGGCGGT---GAGAAA--CTGTCGGCTCTCCTGAAATGCATTAGCAAA--GGATG--TGCAAG-TCTTT---TACGTGC-ACGGCC-TTCGACGTGATA--ATGATCGTCGTGGCT-GGA-GCG--TT----TGAA---CA----TGCAT--GA-AT---C-ATCCAT--------GCTA--T-C----CAATCCA--TTA--GG---CT--------AGC------CTTGAGCTTT-GGTTGC-TTCAGCTAC--TAGTC-GG-TC-GTGAGGCTGACG-AA-CG-TTTGG----CAGCCAAGCTTTACTAGT--CT--------------TTTCTT-TGAAACT-------TGACCTCAAATCAGCGGAGGAAAAGAAACTAACAAGGATT-CCCCTAGTAACTGCGAGTGAAGCGGGAAGAGCTCAAATTTTAAATCTGGCAGTC-CTTG--GCTGTCCGAGTTGTAATCTAGAGAAGTGTTTTCCGCGCT-GGACCGTGTACAAGTCTCCTGGAAGGGAGCATCATAGAGGGTGAGAATCCCGTCTTTGACACGGACTA--CCAGTGCTATGTGATGCGCTCTCGACGAGTCGAGTTGTTTGGGAATGCAGCTCAAAATGGGTGGTAAATTCCATCTAAAGCTAAATACAGGCGAGAGACCGATAGCGAACAAGTACCGTGAGGGAAAGATGAAAAGAACTTTGGAAAGAGAGTTAAACAGTACGTGAAATTGCTGAAAGGGAAACGCTTGATGTCAGTCACGTTGGCC-GGGGATCAACCTTGCTTC-TCGCTGGGTGTATTTCCCGGTTGACGGGTCAGCATCAGTTTCAGTC-GCCGTACAAGGGCGAGGGGAATGTGGCACTC---CTC-GGAG-TGTG-TTATAGCCTTTCGTCGCATGCGGTGG-TCGGGACTGAGGAGCTCAGCACGGCTTC--------GGC---TTGTGC-TCAGGATGCTGGCATAATGGCCTTAAGCGACCCGTCTTGAAACACGGACCAAGGAGTCTAACATGCCTGCGAGTGTTTGGGTGGTAAACTCGAGCGCGTAATGAAAGTGAAA-GTTGAGACCTCTGTCGT-GGAGGGCATCGACGCCCGGACCTGAGTCTTTGACGACGGATCTGCGGTAGAGCATGTATGTTGGGACCCGAAAGATGGTGAACTATGCCTGAATAGGGTGAAGCCAGAGGAAACTCTGGTGGAGGCTCGTAGCGATTCTGACGTGCAAATCGATCGTCGAATTTGGGTATAGGGGCGAAAGACTA-------------------------------------------------------------------------------------------------------------------------------------------------------------------------------------------------------------------------------------------------------------------------------------------------------------------------------------------------------------------------------------------------------------------------------------------------------------------------------------------------------------------------------------------------------------------------------------------------------------------------------------------------------------------------------------------------------------------------------------------------------------------------------------------------------------------------------------------------------------------------------------------------------------------------------------------------------------------------------------------------------------------------------------------------------------------------------------------------------------------------------------------------------------------------------------------------------------------------------------------------------------------------------------------------------------------------------------------------------------------------------------------------------------------------------------------------
>Boletus_kermesinus_BTS031J_Japan
----------------------------AATT-CT-GAGGAGGG----------------GAAGAT----------GG-CAAG---TGGA--G-ACTGTCGCTGGCTCTACT-----------------TTGGGGCATGTGCACGTCTTTC--TTTTC----ATCCA-------------------CC--T--TTCTCATACACA--CACACACCTGTGCACCTTTTGTAGGTCCTCG--AAAGAGG--AT-CTATGTCTT------TCAC-ATCACAC--CC-ATCGTATGTCTATAGAATGC--ATTGA----------------------------------------AATA-ATAAATC-ATACAACTTTCAGCAACGGATCTCTTGGCTCTCGCATCGATGAAGAACGCAGCGAATTGCGATAAGTAATGTGAATTGCAGATTTTCAGTGAATCATCGAATCTTTGAACGCACCTTGCGCTCCTTGGTATTCCGAGGAGCATGCCTGTTTGAGTGTCATT-GAATTT-CTCAAA-GCCCAT------------------GTATTGAT-------------------------TTTCAT--GGGCTTT-GGACTT-GGGAGCTGCTGGTGGC---GAAAAG--CTGTCAGCTCTCCTCAAATGCATTAGCAAA--GGGCT--AGCAAG-TCTTTG---ACGTGC-ACGGCC-TTCGACGTGATA--ATGATCGTCGTGGCT-GGA-GCG--TT----TGGA---CA----TGCAT--GA-AT---C-GT-CCG----------TGCTT-CCAATCAATCC----TA--GG---CT--------AGC------CTTG-AGTTTTAGCTGC--TTAGCTAT--TAGTTCGG-TCGC-AAGGCCAACG-AA-CG-TTGGG---CAGGCTCAGGC--TC-AGG--CT-----------CGTCTTTCTTCGAAACT-------TGACCTCAAATCAGCGGAGGAAAAGAAACTAACAAGGATT-CCCCTAGTAACTGCGAGTGAAGAGGGAAGAGCTCAAATTTTAAATCTGGCAGTCTCTTG--GCTGTCCGAGTTGTAATCTAGAGAAGTGTTTTCCGCGCT-GGACCGTGTATAAGTCTCCTGGAAGGGAGCGTCGTAGAGGGTGAGAATCCCGTCTTTGACACGGACTA--CCAGAGCTATGTGATGCGCTCTCGACGAGTCGAGTTGTTTGGGAATGCAGCTCAAAATGGGTGGTAAATTCCATCTAAAGCTAAATACAGGCGAGAGACCGATAGCGAACAAGTACCGTGAGGGAAAGATGAAAAGAACTTTGGAAAGAGAGTTAAACAGTACGTGAAATTGCTGAAAGGGAAACGCTTGATGTCAGTCACGTTGGCT-GGGGATCAACCTTGCTTC-TCGCTGGGTGTACTTCCCAGTCGACGGGTCAGCATCAGTTTCAGTC-ACTGTACAAGGATGAGGGGAATGTGGCACTT---CTC-GGAG-TGTG-TTATAGCCTTTCGTCGTATGCAGTGG-TCGGGACTGAGGAGCTCAGCACGGCTTC--------GGC---TTGTGC-TTAGGATGCTGGCATAATGGCCTTAAGCGACCCGTCTTGAAACACGGACCAAGGAGTCTAACATGCCTGCGAGTGTTTGGGTGGTAAACCCGAGCGCATAATGAAAGTGAAA-GTTGAGACCTCTGTCAT-GGAGGGCATCGACGCCCGGACCTGAGTCTTTGACGACGGATCTGCGGTAGAGCATGTATGTTGGGACCCGAAAGATGGTGAACTATGCCTGAATAGGGTGAAGCCAGAGGAAACTCTGGTGGAGGCTCGTAGCGATTCTGACGTGCAAATCGATCGT-----------------------------------------------------------------------------------------------------------------------------------------------------------------------------------------------------------------------------------------------------------------------------------------------------------------------------------------------------------------------------------------------------------------------------------------------------------------------------------------------------------------------------------------------------------------------------------------------------------------------------------------------------------------------------------------------------------------------------------------------------------------------------------------------------------------------------------------------------------------------------------------------------------------------------------------------------------------------------------------------------------------------------------------------------------------------------------------------------------------------------------------------------------------------------------------------------------------------------------------------------------------------------------------------------------------------------------------------------------------------------------------------------------------------------------------------------------------------------
>Boletus_kermesinus_TNS-F-37407_Japan
----GAACCTGCGGAAGGATCATTATCGAATT-CT-GAGGAGGG----------------GAAGAT----------GG-CAAG---TGGA--G-ACTGTCGCTGGCTCTACT-----------------TTGGGGCATGTGCACGTCTTTC--TTTTC----ATCCA-------------------CC--T--TTCTCATACACA--CACACACCTGTGCACCTTTTGTAGGTCCTCG--AAAGAGG--AT-CTATGTCTT------TCAC-ATCACAC--CC-ATCGTATGTCTATAGAATGC--ATTGA----------------------------------------AATA-ATAAATC-ATACAACTTTCAGCAACGGATCTCTTGGCTCTCGCATCGATGAAGAACGCAGCGAATTGCGATAAGTAATGTGAATTGCAGATTTTCAGTGAATCATCGAATCTTTGAACGCACCTTGCGCTCCTTGGTATTCCGAGGAGCATGCCTGTTTGAGTGTCATT-GAATTT-CTCAAA-GCCCAT------------------GTATTGAT-------------------------TTTCAT--GGGCTTT-GGACTT-GGGAGCTGCTGGTGGC---GAAAAG--CTGTCAGCTCTCCTCAAATGCATTAGCAAA--GGGCT--AGCAAG-TCTTTG---ACGTGC-ACGGCC-TTCGACGTGATA--ATGATCGTCGTGGCT-GGA-GCG--TT----TGGA---CA----TGCAT--GA-AT---C-GT-CCG----------TGCTT-CCAATCAATCC----TA--GG---CT--------AGC------CTTG-AGTTTTAGCTGC--TTAGCTAT--TAGTTCGG-TCGC-AAGGCCAACG-AA-CG-TTGGG---CAGGCTCAGGC--TC-AGG--CT-----------CGTCTTTCTTCGAAACT-------TGACCTCAAATCAGCGGAGGAAAAGAAACTAACAAGGATT-CCCCTAGTAACTGCGAGTGAAGAGGGAAGAGCTCAAATTTTAAATCTGGCAGTCTCTTG--GCTGTCCGAGTTGTAATCTAGAGAAGTGTTTTCCGCGCT-GGACCGTGTATAAGTCTCCTGGAAGGGAGCGTCGTAGAGGGTGAGAATCCCGTCTTTGACACGGACTA--CCAGAGCTATGTGATGCGCTCTCGACGAGTCGAGTTGTTTGGGAATGCAGCTCAAAATGGGTGGTAAATTCCATCTAAAGCTAAATACAGGCGAGAGACCGATAGCGAACAAGTACCGTGAGGGAAAGATGAAAAGAACTTTGGAAAGAGAGTTAAACAGTACGTGAAATTGCTGAAAGGGAAACGCTTGATGTCAGTCACGTTGGCT-GGGGATCAACCTTGCTTC-TCGCTGGGTGTACTTCCCAGTCGACGGGTCAGCATCAGTTTCAGTC-ACTGTACAAGGATGAGGGGAATGTGGCACTT---CTC-GGAG-TGTG-TTATAGCCTTTCGTCGTATGCAGTGG-TCGGGACTGAGGAGCTCAGCACGGCTTC--------GGC---TTGTGC-TTAGG------------------------------------------------------------------------------------------------------------------------------------------------------------------------------------------------------------------------------------------------------------------------------------------------------------------------------------------------------------------------------------------------------------------------------------------------------------------------------------------------------------------------------------------------------------------------------------------------------------------------------------------------------------------------------------------------------------------------------------------------------------------------------------------------------------------------------------------------------------------------------------------------------------------------------------------------------------------------------------------------------------------------------------------------------------------------------------------------------------------------------------------------------------------------------------------------------------------------------------------------------------------------------------------------------------------------------------------------------------------------------------------------------------------------------------------------------------------------------------------------------------------------------------------------------------------------------------------------------------------------------------------------------------------------------------------------------------------------------------------------------------------------
>Boletus_pseudofrostii_CFMR_BZ-1611_(BOS-266)_Belize
AGGTGAACCTGCGGAAGGATCATTATCGAATTTCA-AGGGAAAAAGGGAGGAGGGGAAAAAAAGATGGTTTGGGAGGGAAAGG-GGGGGAGATTGCTGTCGCTGGCTCTTTCTTTTCT-TTGGGGGAAGAAGGGACATGTGCACGCGTCTTCCTT-----TCATCCTCTTTGTCTGG-ACCCCACCTC--TCTTTCTCTCTCA----CACACACCTGTGCACCTATTGTAGGTCTTCG--AAAGAGG--AT-CTATGTTTT---------------CAT--CT-ATTGCATGTCTATAGAATGT----GTAAAGTGTAATGGG----------------------------AATTATATATA-TATACAACTTTCAGCAACGGATCTCTTGGCTCTCGCATCGATGAAGAACGCAGCGAATTGCGATAAGTAATGTGAATTGCAGATTTTCAGTGAATCATCGAATCTTTGAACGCACCTTGCGCTCCTTGGTATTCCGAGGAGCATGCCTGTTTGAGTGTCATTAGTATTTCCTCAA----CCATGTTGTTGTTGTTGGGGCGGTCTTGATTGATTTCAAGGTCGACCCTACCCCTCTCCAT---GGCTT--GGAGTTTGGGAGTTTGCTGGCAGC--GTCGAGCTCTGTCGGCTCTTCTGAAATGCATTAGCAAA-AGGGAT-GAGGCGTGTCCTTT-GGGCGTGC-ACGGCC-TTCGATGTGATAATATGATCGTCGTGGCT-GGA-GCG--TTCCTTTGAC---CA---TTGCATC-GAACT---C-TA-GGGTTTTCCCCCCTGTTG-C-TTACAATCT----GT--CT--CCT--------A------------------------------------------------------------------------------------------------------------T---TCTTTTGGTGA--CT-------TGACCTCAAATCAGCGGAGGAAAAGAAACTAACAAGGATT-CCCCTAGTAACTGCGAGTGAAGCGGGAAGAGCTCAAATTTTGAATCTGACGGTCTTTTG--GCTGTCCGAGTTGTAATCTAGAGAAGCGTTTTCCGCGCTGGGACCGTGTACAAGTCTCCTGGAAGGGAGCGTCATAGAGGGTGAGAATCCCGTCTTTGACACGGATCACCCCAGTGCTATGTGATACGCTCTCGACGAGTCGAGTTGTTTGGGAATGCAGCTCAAAATGGGTGGTAAACTCCATCTAAAGCTAAATACAGGCGAGAGACCGATAGCGAACAAGTACCGTGAGGGAAAGATGAAAAGAACTTTGAAAAGAGAGTTAAACAGTACGTGAAATTGCTGAAAGGGAAACGCTTGATGTCAGTCGCGTCGGCTTGGGGATCAACCTTGCTTCTTCGTTGGGTGTACTTCCCAGTCGACGGGTCAGCATCAGTTTCGGTTCGTCGTACAAGGGCGAGGGGAACGTGGCACTCTTTTTTAGTAG-TGTGTTTATAGCCTTTCGTCGTATGCGTCGG-TCGGGACTGAGGAACTCAGCACGGCTTTTTTACAA-GCCTTTGTGTGC-TTAGGATGCTGGCATAATGGCCTTAAGCGACCCGTCTTGAAACACGGACCAAGGAGTCTAACATGCATGCGAGTGTTTGGGTGGCAAACCCGAGCGCGTAATGAAAGTGAAAGGTTGAGACCTCTGTCATGGGAGGGCATCGACGCCCGGACCTGAGTCTTCGACGACGGACCTGCGGTAGAGCATGTATGTTGGGACCCGAAAGATGGTGAACTATGCCTGAATAGGGCGAAGCCAGAGGAAACTCTGGTGGAGGCTCGTAGCGATTCTGACGTGCAAATCGATCGTCGAATTTGGGTATAGGGGCGAAAGACTA-------------------------------------------------------------------------------------------------------------------------------------------------------------------------------------------------------------------------------------------------------------------------------------------------------------------------------------------------------------------------------------------------------------------------------------------------------------------------------------------------------------------------------------------------------------------------------------------------------------------------------------------------------------------------------------------------------------------------------------------------------------------------------------------------------------------------------------------------------------------------------------------------------------------------------------------------------------------------------------------------------------------------------------------------------------------------------------------------------------------------------------------------------------------------------------------------------------------------------------------------------------------------------------------------------------------------------------------------------------------------------------------------------------------------------------------------
>Boletus_sp._1_KUN-HKAS_52525_China
---------TGCGGAAGGATCATTATTGAATT-CA-GGGAAGGGGGG-----TAGGG--AAAAACA---------GGGGAA-GTGTGGGA--A-ACTGTCGCTGGTCTCTCCTTATTTTTTTCAGGGGGGGGAGACATGTGCACGTCTTTCCTCTCTTGTTTACCCTT--------GCTCTCACTCTC--TCACTCTCACTCT----CACACACCTGTGCACCTGTTGTAGGTCCTCG--AAAGAGGGAATCCTATGTTTTT-----TCAT-ATCACAC--CTCGTCATATGTTTATAGAATGT--GTTGAAAAC-GTCGACTCATTACGATGGGATTGGCGTGATCAATAAATTAATAAATCAATACAACTTTCAGCAACGGATCTCTTGGCTCTCGCATCGATGAAGAACGCAGCGAATTGCGATAAGTAATGTGAATTGCAGATTTTCAGTGAATCATCGAATCTTTGAACGCACCTTGCGCTCCTTGGTATTCCGAGGAGCATGCCTGTTTGAGTGTCATT-GAATT--CTCA----ACCAT------------------GTCTTGATTGATTTTT-------------CAAGATCCAT---GGCTT--GGAGTTGGGGGTTTGCTGGCAGC---AAAAAG--CTGTCAGCTCTCCTGAAATGTATTAGCAGA-GGGGCGGGCGCAAG-TCTTT---GACGTGC-ACGGCC-TTCGACGTGATA--ATGATCGTCGTGGCT-GGA-GCG-GTT----TGGA---CA----TGCAT--GAAAT--CC-GTCTTG----------TGCTT-C----TAATCG---CTC-A-C----TA-------AGCCTTT-GAGTC-GCTTTTAGCTAC--TAGTCGGT--CCACAAGGCTGACGAACGTTGGGG--------CGGG---TTTCTCTGGCT-----AGT--C----------------TTTC-ATGAAAC--------TGACCTCAAATC----------------------------------------------------GGGAAGAGCTCAAATTTTGAATCTGGCGG-TCTTTG--GCCGTCCGAGTTGTAATCTAGAGAAGCGTTTTCCGCGCT-GGACCGTGTACAAGTCTCCTGGAAGGGAGCGTCATAGAGGGTGAGAATCCCGTCTTTGACACGGACTA--CCAGTGCTATGTGATGCGCTCTCGACGAGTCGAGTTGTTTGGGAATGCAGCTCAAAACGGGTGGTAAATTCCATCTAAAGCTAAATACAGGCGAGAGACCGATAGCGAACAAGTACCGTGAGGGAAAGATGAAAAGAACTTTGGAAAGAGAGTTAAACAGTACGTGAAATTGCTGAAAGGGAAACGCTTGATGTCAGTCACGTCAGCT-GGGGATCAACCTTGCTTC-TCGCTGGGTGTACTTCCCAGTCAACGGGTCAGCATCAGTCTCGGTC-GCCGTACAAGGGCGAGGGGAACGTGGCACTC---TTC-GGGG-TGTG-TTATAGCCTTTCGTCGTATGCGGTGG-TAGGGACTGAGGAACTCAGCACGGCTTC--------GGC---CTGTGC-TTAGGATGCTGGCATAATGGCCTTAAGCGACCCGTCTTGAAACACGGACCAAGGAGTCTAACATGCCTGCGAGTGTTTGGGTGGCAAATCCGAGCGCGCAATGAAAGTGAAA-GTTGAGACCTCTGTCGT-GGAGGGCATCGACGCCCGGACCTGAGTCTTTGACGACGGATCTGCGGTAGAGCATGTATGTTGGGACCCGAAAGATGGTGAACTATGCCTGAATAGGGTGAAGCCAGAGGAAACTCTGGTGGAGGCTCGTAGCGATTCTGACGTGCAAATCGATCGTCGAATTTGGGTATAGGGGCGAAAGACTATCAAAAACATGATCACCGGTACCTCCCAGGCTGACTGCGCCGTCCTCATTATTGCCGGTGGTACCGGTGAGTTCGAGGCTGGTATTTCCAAGGACGGTCAGACTCGTGAACACGCTCTTCTGGCGTTCACCCTTGGTGTGCGTCAGCTTATCGTTGCTGTAAACAAGATGGACACGACCAAGGTGCGTTGTACATTCTCCTGAGATG-AATGTGGTTTGAGGTTTCGCCAATAGTGGAGCGAGGACCGTTTCAACGAAATTATCAAGGAAACTTCGACTTTCATTAAGAAGGTCGGCTATAACCCCAAGGCCGTCGCTTTCGTGCCCATCTCAGGCTGGCATGGTGACAACATGCTAGAGGAGTCCCCCAAGTAAGCATTATGTTATCGGATCGACCTCCAGCATTCTC-AAAGCGCCGAAATAGCATGCCCTGGTACAAGGGCTGGACCAAGGAGACCAAGGGTGGTGTCGTCAAGGGAAAGACCCTCCTTGATGCCATTGATGCCATTGAGCCTCCTGTTCGTCCCTCCGACAAACCCCTTCGCCTTCCTCTCCAAGATGTCTACAAGATCGGTGGTATCGGAACAGTGCCCGTCGGTCGTGTTGAAACTGG----------------------------------------------------------------------------GGTTCATATTCTGCTCCCGTCATCGAATTCTTGGAAGAATGGGGTCTCGAGTCACTGGAAGAGAATGCACATTCGTCGACACCTTGCACAAAGGTTTTCGTGAACGGTGTCTGGATGGGCGTGCACCGTGATCCCGCCAACCTTGTCAAGACGATCAAAAAACTTCGCCGAAAAGATGACATCAGTCCCGAGGTTTCTGTGGTCCGCGATATTCGTGAGAGGGAGCTTCGTCTCTACACTGATGCAGGGCGAGTTTGCCGACCTCTCTTCATCGTCGAAAATCAGCAGCTTGCCCTCCAGAAGAAGCATATCAAATGGCTTAATCAGGGCTACCGCGATGATGATGGCGAAGAGTTCAAGTGGGAACAACTGGTGAAGACAGGGATAATCGAGTTATTGGACGCTGAGGAGGAGGAAACGGTGATGATTTCCATGACACCGGAAGACTTGGAGAATTCCAGGTTACAATCCGCAGGCATCAATCCCCACGAGAATGATGGAGAGTTTGACCCTGCGGCGCGACTAAAAGCTGGAATCAATGCACATACATGGACTCACTGCGAAATTCATCCTAGTATGATTCTTGGTGTCTGTGCCAGTATTATTCCTTTCCCCGATCACAACCAGGTGCGTACTGCTTTGAC-ATAGATTAATAATGGCCTCACACCTCTGCAGTCACCGCGTAACACCTACCAATCCGCT
>Boletus_sp._2_KUN-HKAS_57774_China
----------GCGGAAGGATCATTATCGAATT-CT-G--AAGGGGAG-------GG----AAGACG--------GAGGGGA-G---TGTA--G-GCTGTCGCTGGTCCTCTCA----------------AGGGGGCATGTGCACGTCTT-CCTTTTC-GTCGACC-TT----------------------TCTCTCTCATACA----CACACACCTGTGCACCCGTCGTAGGTCCTCG--AAAGAGG-AA--CTATGTCTT------TCAC-ATCACAC--CCCGTCGTATGTCTATAGAATGT--ATCGAAAAC-GTCGACCTGTT---TTCGGACAGGCTGGC---GTTTGATAATAAATC-ATACAACTTTCAGCAACGGATCTCTCGGCTCTCGCATCGATGAAGAACGCAGCGAATTGCGATAAGTAATGTGAATTGCAGATTTTCAGTGAATCATCGAATCTTTGAACGCACCTTGCGCTCCTTGGTATTCCGAGGAGCATGCCTGTTTGAGTGTCATT-GAATT--CTCA----ACCAT------------------GTCTTGATCGG-------------------------CAT---GGCTT--GGAGTTGGGGGCTTGCTGGCAGC---GAAAAG--CTGTCGGCTCTCCTGAAATGCATTAGCAAA--GGAC---AGCGAG-TCTCT---GACGTGC-ACGGCC-TTCGACGTGATA--ATGATCGTCGTGGCT-GGA-GCG--TT----GGAA---CA----CGCAT--GA-AT---C-GTCCCG----------TGCTT-C----TAATCC-CCCT------------------AGCCTTTGTCGGCTGCTTT-AGCTAC--TAGTT-GG--CCGTGAGGTSGACGAACGTTGGAG--------TGGG--GCTGGACTTGTC-----TGG--C---------TT--GTCTTTC-GTGAAACT-------TGACCTCAAATCA---------------------------------------------------GGGAAGAGCTCAAATTTTGAATCTGGCGG-TCTTTG--GCCGTCCGAGTTGTAATCTAGAGAAGCGTTTTCCGCGTT-GGACCGTGTATAAGTCTCCTGGAAGGGAGCGTCGTAGAGGGTGAGAATCCCGTCTTTGACACGGACTA--CCAGTGCTATGTGATGCGCTCTCGACGAGTCGAGTTGTTTGGGAATGCAGCTCAAAACGGGTGGTAAATTCCATCTAAAGCTAAATACAGGCGAGAGACCGATAGCGAACAAGTACCGTGAGGGAAAGATGAAAAGAACTTTGGAAAGAGAGTTAAACAGTACGTGAAATTGCTGAAAGGGAAACGCTTGATGTCAGTCGCGTCGGTC-GGGGATCAACCTTGCTTTATCGCTGGGTGTACTTCCCGGTCGACGGGTCAGCATCAGTTTCGGTC-GCCGTACAAGGACGAGGGGAACGTGGCACTC---TTC-GGGG-TGTG-TTATAGCCTCTCGTCGTATGCGGTGG-TCGGGACTGAGGAACTCAGCACGGCTTCT-------GGT---TTGTGC-TTAGGATGCTGGCATAATGGCCTTAAGCGACCCGTCTTGAAACACGGACCAAGGAGTCTAACATGCCTGCGAGTGTTTGGGTGGCAAACTCGAGCGCGTAATGAAAGTGAAA-GTCGAGACCTCTGTCGT-GGAGGGCATCGACGCCCGGACCTGAGTCTTTGACGACGGATCTGCGGTAGAGCATGCATGTTGGGACCCGAAAGATGGTGAACTATGCCTGAATAGGGTGAAGCCAGAGGAAACTCTGGTGGAGGCTCGTAGCGATTCTGACGTGCAAATCGATCGTCGAATTTGGGTATAGGGGCGAAAGACTA-------------TACTGGTACCTCCCAGGCTGACTGTGCCATCCTCATTATCGCCGGTGGTACCGGTGAGTTCGAGGCTGGTATCTCCAAGGACGGCCAGACCCGTGAACACGCTCTTCTGGCGTTCACTCTTGGTGTGCGTCAGCTTATCGTTGCTGTAAACAAGATGGACACGACCAAGGTCTGTTGTGCATTCTCCTCAGATG-AATGTGGTTTGATATGTCGCCAATAGTGGAGTGAGGACCGCTTCAACGAAATTATCAAGGAAACCTCGACCTTCATTAAGAAGGTCGGCTATAACCCCAAGGCCGTCGCTTTCGTGCCCATCTCTGGCTGGCATGGTGACAACATGCTAGAGGAGTCCCCCAAGTAAGCATTATGTTATCAGATCGACCTCCAGCATTCTC-AAAGCGCCGAAATAGCATGCCCTGGTACAAGGGCTGGACAAAGGAGACCAAGGGTGGTGTCGTCAAGGGAAAGACCCTCCTCGATTCCATCGATGCCATCGAGCCTCCTGTTCGTCCCTCCGACAAACCCCTTCGTCTTCCTCTTCAGGACGTCTACAAGATCGG-------------------------------------------------------------------------------------------------------------------GGTTCATATTCTGCTCCCGTCATCGAATTCTTGGAAGAATGGGGTCTCGAGTCACTGGAAGAGAATGCACATTCGTCGACGCCCTGCACAAAGGTTTTCGTGAACGGTGTCTGGATGGGCGTGCATCGTGATCCCGCCAACCTTGTCAAGACGATCAAAAAACTTCGCCGAAAAGATGATATTAGTCCCGARGTTTCTGTAGTCCGCGATATTCGTGAGAGGGAGCTTCGTCTCTACACTGATGCAGGGCGAGTTTGTCGACCTCTCTTCATTGTCGAAAATCAGCAGCTTGCCCTCCAGAAGAAGCATATCAAATGGCTTAATCAGGGCTACCGCGATGATGATGGCGAAGAGTTCAAGTGGGAACACCTGGTGAAGACAGGTATAATTGAGTTATTGGATGCCGAGGAGGAGGAAACAGTGATGATTTCCATGACRCCGGAAGACTTGGAAAATTCCAGGTTACAATCTGCAGGCATCAACCCCCAYGAGAATGATGGGGAGTTTGACCCCGCGGCGCGACTAAAGGCTGGAATCAATGCGCACACATGGACTCAYTGCGAAATTCATCCGAGTATGATTCTTGGTGTCTGTGCCAGTATCATTCCTTTCCCCGATCACAACCAGGTGTGTACTRCTTCGAC-GTGGATTGATAATGGCCTTACGCCTCTGCAGTCACCGCGTAACACCTACCAATCCGCA
>Boletus_subsplendidus_KUN-HKAS_50444_China
AGGTGAACCTGCGGAAGGATCATTATTGAATTTT--GAGGGGGGGGGG------------GAAGAT----------GAGGA-G---TGGA--G-ATTGTCGCTGGCCTGCCCT-------------------GGGCATGTGCACGTCTTTC--TTCTTGTTGAC----------------------CC--T--TTCTCACACA----CACACACCTGTGCACCTATTGTAGGTCCTTG--AAAGAGG--AT-CTATGTTTTT-----TCAT-ATCACAC--CT-GTCGTATGTCTATAGAATGT--ATTGAAAACCGTAGACCCATTCATTTGGGCC-GGCGGTC------AATAAATAAAT--TTACAACTTTCAGCAACGGATCTCTTGGCTCTCGCATCGATGAAGAACGCAGCGAATTGCGATAAGTAATGTGAATTGCAGATTTTCAGTGAATCATCGAATCTTTGAACGCACCTTGCGCTCCTTGGTATTCCGAGGAGCATGCCTGTTTGAGTGTCATC-GAATTT-CTCAAACCCCCAT------------------GTCTTAAT--------------------------GGCATTGGGGCTTT-GGA-TTTGGGGGCTGCTGGCAGC---AAAAAG--CTGTCAGCTCTCCTGAAATGCATTAGCAAA--AGGAT--GGCAAGTTCCTTG---ACGTGC-ACGGCC-TTCGACGTGATA--ATGATCGTCGTGGCT-GGA-GCG--TT----GGGA---CA----TGCAT--GA-AT---C-AT-CCA-------TGCTGCTT-C----TAAT-C----CC--CC--ACT--------AGC------CTCA-AGTTT-AGTTGC-TTTAGCTAC--TAGT-CAG-TCGT-AAGGCTGATG-AA-TG-TTGAG---TGGGCTAAACT-----GGG--CT---------T--G-TTTATTTCGAAACT-------TGACCTCAAATCAGCGGAGG--------------------------------------------GGGAAGAGCTCAAATTTTAAATCTGGCAG-C-CTTG--GCTGTCCGAGTTGTAATCTAGAGAAGTGTTTTCCGTGCT-GGACCGTGTATAAGTCTCCTGGAAGGGAGCGTCATAGAGGGTGAGAATCCCGTCTTTGACACGGACTA--CCAGTGCTATGTGATGCGCTCTCGACGAGTCGAGTTGTTTGGGAATGCAGCTCAAAACGGGTGGTAAATTCCATCTAAAGCTAAATACAGGCGAGAGACCGATAGCGAACAAGTACCGTGAGGGAAAGATGAAAAGAACTTTGGAAAGAGAGTTAAACAGTACGTGAAATTGCTGAAAGGGAAACGCTTGATGTCAGTCGCGTTGACT-GGGGATCAACCTTGCTTC-TTGCTGGGTGTACTTCCTAGTCGACGGGTCAGCATCAGTTTCGGTC-CCCGTACAAGGGTGAGGGGAACGTGGCACTC---TTC-GGAG-TGTG-TTATAGCCTTTCATTGTATGCGGTGG-TCGGGACTGAGGAGCTCAGCACGGCTTC--------AGC---TTGTGC-TCAGGATGCTGGCATAATGGCCTTAAGCGACCCGTCTTGAAACACGGACCAAGGAGTCTAACATGCCTGCGAGTGTTTGGGTGGTAAACCCGAGCGCGCAATGAAAGTGAAA-GTTGAGACCTTTGTCAT-GGAGGGCATCGACGCCCGGACCTGAGTCTTTGACGACGGATCTGCGGTAGAGCATGCATGTTGGGACCCGAAAGATGGTGAACTATGCCTGAATAGGGTGAAGCCAGAGGAAACTCTGGTGGAGGCTCGTAGCGATTCTGACGTGCAAATCGATCGTCGAATTTGGGTATAGGGGCGAAAGACTATCAAAAACATGATCACCGGTACCTCCCAGGCTGACTGTGCGGTCCTCATCATCGCCGCTGGTACTGGTGAGTTCGAGGCTGGTATCTCCAAGGACGGTCAGACTCGTGAACACGCTCTTCTGGCGTTCACCCTTGGTGTGCGTCAGCTCATCGTTGCTGTAAACAAGATGGACACGACCAAGGTGTGTTGTACATTTTCCTCAGATG-AACTTGGTTTGATGTGTCGCCAATAGTGGAGTGAGGACCGCTTCAACGAGATTATCAAGGAAACCTCGACCTTCATTAAGAAGGTCGGCTACAACCCCAAGGCCGTCGCTTTCGTGCCCATCTCCGGCTGGCATGGTGACAACATGCTGGAGGAGTCCCCCAAGTAAGCATTATGTTGTCAGATCGACTTCCAGCATTCTC-AAAGC--CGAAACAGTATGTCCTGGTACAAGGGCTGGACTAAGGAGACCAAGGGTGGTGTCGTCAAGGGAAAGACCCTCCTCGATGCCATCGATGCCATCGAGCCTCCTGTTCGTCCCTCCGACAAACCCCTTCGCCTTCCTCTCCAGGATGTCTACAAAATCGGTGGTATCGGCACAGTGCCCGTCGGTCGTGTTGAAACT------------------------------------------------------------------------------GGTTCATATTCTGCTCCTGTCATCGAATTTTTGGAAGAATGGGGTCTCGAATCACTGGAAGAGAATGCACATTCGTCGACGCCGTGCACAAAAGTTTTCGTAAATGGTGTCTGGATGGGCGTGCATCGTGATCCCGCCAACCTTGTCAAGACGATCAAAAAACTTCGCCGAAAAGATGACATTAGTCCCGAAGTTTCTGTAGTCCGCGATATTCGTGAGAGGGAGCTCCGTCTCTACACTGATGCAGGGCGAGTTTGTCGACCGCTCTTCATTGTCGAGAACCAGCAGCTTGCCCTCCAGAAGAAGCATATCAAATGGCTTAATCAGGGCTACCGC---GATGATGGCGAAGAGTTCAAGTGGGAACAGCTGGTGAAGACAGGGATAATTGAGTTATTGGATGCCGAGGAGGAGGAAACAGTGATGATTTCCATGACGCCGGAAGACTTGGAGAATTCCAGGTTACAATCTGCCGGCATCAACCCCCACGAGCATGATGGAGAATTTGACCCCGCGGCGAGACTAAAGGCTGGAATCAATGCGCACACATGGACTCATTGCGAGATTCATCCTAGTATGATTCTTGGTGTCTGTGCCAGTATCATTCCTTTCCCCGATCACAACCAGGTGCGTAATGCTTCGTC-GTAGGTTGGTAATGACCTTATACCTCTACAGTCACCGCGTAATACCTACCAATCCGCC
>Boletus_subsplendidus_KUN-HKAS_52661_China
--------------------------------------------------------------AGAT----------GAGGA-G---TGGA--G-ATTGTCGCTGGCCTGCCCT-------------------GGGCATGTGCACGTCTTTC--TTCTTGTTGAC----------------------CC--T--TTCTCACACA----CACACACCTGTGCACCTATTGTAGGTCCTTG--AAAGAGG--AT-CTATGTTTTT-----TCAT-ATCACAC--CT-GTCGTATGTCTATAGAATGT--ATTGAAAACCATAGACCCATTCATTTGGGCC-GGCGGTC------AATAAATAAAT--TTACAACTTTCAGCAACGGATCTCTTGGCTCTCGCATCGATGAAGAACGCAGCGAATTGCGATAAGTAATGTGAATTGCAGATTTTCAGTGAATCATCGAATCTTTGAACGCACCTTGCGCTCCTTGGTATTCCGAGGAGCATGCCTGTTTGAGTGTCATC-GAATTT-CTCAAACCCCCAT------------------GTCTTAAT--------------------------GGCATTGGGGCTTT-GGA-TTTGGGGGCTGCTGGCAGC---AAAAAG--CTGTCAGCTCTCCTGAAATGCATTAGCAAA--AGGAT--GGCAAGTTCCTTG---ACGTGC-ACGGCC-TTTGACGTGATA--ATGATCGTCGTGGCT-GGA-GCG--TT----GGGA---CA----TGCAT--GA-AT---C-AT-CCA-------TGCTGCTT-C----TAATCC----CC--CC--ACT--------AGC------CTCA-AGTTT-AGTTGC-TTTAGCTAC--TAGT-CAG-TCGT-AAGGCTGATG-AA-TG-TTGAG---TGGGCTA-------------------------------------------------------------------------------------------------------------------GGGAAGAGCTCAAATTTTAAATCTGGCAG-C-CTTG--GCTGTCCGAGTTGTAATCTAGAGAAGTGTTTTCCGTGCT-GGACCGTGTATAAGTCTCCTGGAAGGGAGCGTCATAGAGGGTGAGAATCCCGTCTTTGACACGGACTA--CCAGTGCTATGTGATGCGCTCTCGACGAGTCGAGTTGTTTGGGAATGCAGCTCAAAACGGGTGGTAAATTCCATCTAAAGCTAAATACAGGCGAGAGACCGATAGCGAACAAGTACCGTGAGGGAAAGATGAAAAGAACTTTGGAAAGAGAGTTAAACAGTACGTGAAATTGCTGAAAGGGAAACGCTTGATGTCAGTCGCGTTGACT-GGGGATCAACCTTGCTTC-TTGCTGGGTGTACTTCCTAGTCGACGGGTCAGCATCAGTTTCGGTC-CCCGTACAAGGGTGAGGGGAACGTGGCACTC---TTC-GGAG-TGTG-TTATAGCCTTTCATTGTATGCGGTGG-TCGGGACTGAGGAGCTCAGCACGGCTTC--------AGC---TTGTGC-TCAGGATGCTGGCATAATGGCCTTAAGCGACCCGTCTTGAAACACGGACCAAGGAGTCTAACATGCCTGCGAGTGTTTGGGTGGTAAACCCGAGCGCGCAATGAAAGTGAAA-GTTGAGACCTTTGTCAT-GGAGGGCATCGACGCCCGGACCTGAGTCTTTGACGACGGATCTGCGGTAGAGCATGCATGTTGGGACCCGAAAGATGGTGAACTATGCCTGAATAGGGTGAAGCCAGAGGAAACTCTGGTGGAGGCTCGTAGCGATTCTGACGTGCAAATCGATCGTCGAATTTGGGTATAGGGGCGAAAGACTATCAAGAACATGATTACTGGTACCTCCCAGGCTGACTGTGCGGTCCTCATCATCGCCGCTGGTACTGGTGAGTTCGAGGCTGGTATCTCCAAGGACGGTCAGACTCGTGAACACGCTCTTCTGGCGTTCACCCTTGGTGTGCGTCAGCTCATCGTTGCTGTAAACAAGATGGACACGACCAAGGTGTGTTGTACATTTTCCTCAGATG-AACTTGGTTTGATGTGTCGCCAATAGTGGAGTGAGGACCGCTTCAACGAGATTATCAAGGAAACCTCGACCTTCATTAAGAAGGTCGGCTACAACCCCAAGGCCGTCGCTTTCGTGCCCATCTCCGGCTGGCATGGTGACAACATGCTGGAGGAGTCCCCCAAGTAAGCATTATGTTGTCAGATCGACTTCCAGCATTCTC-AAAGC--CGAAACAGTATGTCCTGGTACAAGGGCTGGACTAAGGAGACCAAGGGTGGTGTCGTCAAGGGAAAGACCCTCCTCGATGCCATCGATGCCATCGAGCCTCCTGTTCGTCCCTCCGACAAACCCCTTCGCCTTCCTCTCCAGGATGTCTACAAAATCGGTGGTATCGGCACAGTGCCCGTCGGTCGTGTCGAGACTGG----------------------------------------------------------------------------GGTTCATATTCTGCTCCTGTCATCGAATTTTTGGAAGAATGGGGTCTCGAATCACTGGAAGAGAATGCACATTCGTCGACGCCGTGCACAAAAGTTTTCGTAAATGGTGTCTGGATGGGCGTGCATCGTGATCCCGCCAACCTTGTCAAGACGATCAAAAAACTTCGCCGAAAAGATGACATTAGTCCCGAAGTTTCTGTAGTCCGCGATATTCGTGAGAGGGAGCTCCGTCTCTACACTGATGCAGGGCGAGTTTGTCGACCGCTCTTCATTGTCGAGAACCAGCAGCTTGCCCTCCAGAAGAAGCATATCAAATGGCTTAATCAGGGYTACCGC---GATGATGGCGAAGAGTTCAAGTGGGAACAGCTGGTGAAGACAGGGATAATTGAGTTATTGGATGCCGAGGAGGARGAAACAGTGATGATTTCCATGACGCCGGAAGACTTGGAGAATTCCAGGTTACAATCTGCCGGCATCAACCCCCACGAGCATGAYGGAGAATTTGACCCCGCGGCGAGACTRAAGGCTGGAATCAATGCGCACACATGGACTCATTGCGAGATTCATCCTAGTATGATTCTTGGTGTCTGTGCCAGTATCATTCCTTTCCCCGATCACAACCAGGTGCGTAATGCTTCGTC-GTAGGTTGGTAATGRCCTTATACCTCTACAGTCACCGCGTAATACCTACCAATCCGCC
>Boletus_subsplendidus_KUN-HKAS_82375_China
AGGTGAACCTGCGGAAGGATCATTATTGAATTTT--GAGGGGGGGGGG------------GAAGAT----------GAGGA-G---TGGA--G-ATTGTCGCTGGCCTGCCCT-------------------AGGCATGTGCACGTCTTTC--TTCTTGTTGAC----------------------CC--T--TTCTCACACA----CACACACCTGTGCACCTATTGTAGGTCCTTG--AAAGAGG--AT-CTATGTTTTT-----TCAT-ATCACAC--CT-GTCGTATGTCTATAGAATGT--ATTGAAAACCGTAGACCCATTCATTTGGGCC-GGCGGTC------AATAAATAAAT--TTACAACTTTCAGCAACGGATCTCTTGGCTCTCGCATCGATGAAGAACGCAGCGAATTGCGATAAGTAATGTGAATTGCAGATTTTCAGTGAATCATCGAATCTTTGAACGCACCTTGCGCTCCTTGGTATTCCGAGGAGCATGCCTGTTTGAGTGTCATC-GAATTT-CTCAAACCCCCAT------------------GTCTTAAT--------------------------GGCATTGGGGCTTT-GGA-TTTGGGGGCTGCTGGCAGC---AAAAAG--CTGTCAGCTCTCCTGAAATGCATTAGCAAA--AGGAT--GGCAAGTTCCTTG---ACGTGC-ACGGCC-TTCGACGTGATA--ATGATCGTCGTGGCT-GGA-GCG--TT----GGGA---CA----TGCAT--GA-AT---C-AT-CCA-------TGCTGCTT-C----TAATCC----CC--CC--ACT--------AGC------CTCA-AGTTT-AGTTGC-TTTAGCTAC--TAGT-CAG-TCGT-AAGGCTGATG-AA-TG-TTGAG---TGGGCTAAACT-----GGG--CT---------T--G-TTTATTTCGAAACT-------TGACCTCAAATCAGCGGAGGA-------------------------------------------------------------------------------------------------------------------------------------------------------------------------------------------------------------------------------------------------------------------------------------------------------------------------------------------------------------------------------------------------------------------------------------------------------------------------------------------------------------------------------------------------------------------------------------------------------------------------------------------------------------------------------------------------------------------------------------------------------------------------------------------------------------------------------------------------------------------------------------------------------------------------------------------------------------------------------------------------------------------------------------------------------------------------------------------------------------------------------------------------------------------------------------------------------------------------------------------------------------------------------------------------------------------------------------------------------------------------------------------------------------------------------------------------------------------------------------------------------------------------------------------------------------------------------------------------------------------------------------------------------------------------------------------------------------------------------------------------------------------------------------------------------------------------------------------------------------------------------------------------------------------------------------------------------------------------------------------------------------------------------------------------------------------------------------------------------------------------------------------------------------------------------------------------------------------------------------------------------------------------------------------------------------------------------------------------------------------------------------------
>Butyriboletus_abieticola_JLF2654_USA
-----------------------------------------------------------------------------------------------------CTGGCCCCCCTACC-------------TCTGGGGCATGTGCACGTCTTCC--TTTTCATTG--------------------A---CC--T--TTCTCACACACA---ACACACCTGTGCACCTGTTGTAGGTTCTNG--GAAGAGG--AT-CTATGTTTT------TCAC-ATCACAC-ACC-GTCGTATGTCTATAGAATGT--ATTGAAGACTGTCTGGA-----------TGACGGTTG-----ATAAT---ATAAATC-ATACAACTTTCAGCAACGGATCTCTTGGCTCTCGCATCGATGAAGAACGCAGCGAATTGCGATAAGTAATGTGAATTGCAGATTTTCAGTGAATCATCGAATCTTTGAACGCACCTTGCGCTCCTTGGTATTCCGAGGAGCATGCCTGTTTGAGTGTCATT-GAATTT-CTCAAA---CCCA-----------------TGTCTTTTT------------------------TAGGGC-ATGAGCTT--GGAGTT-GGGGGCTGCTGGCGGC---GAAAAA--CTGTCGGCTCTCCTGAAATACATTAGCAAA--GGACG--GGCGAG-TCTTT---GATGTGCAACGGCC-TTTGACGTGATA--ATGATCGTCGTGGCTGGGA-GCA---T----CAGA---CA----TGCAT--GGAAT---CCGTCTGT--------GATGCTT-C----TAATC----CTA--GG---CT--------AGC------CTTG-GCTT--GGTCAC--TTAGCTAC--TAGTT-GG-TC-GTGAGGCTGACG-AA-CG-TTGAG---TGGGCTGAGC-----TAGG--CT--------TT-GTCTCTATT-CGAAACT-------TGACCTCAAATCAGCGGAGGAAAAGAAACTAACAAGGATT-CCCCTAGTAACTGCGAGTGAAGCGGGAAGAGCTCAAATTTTAAATCTGGCAGTC-CTTG--GCTGTCCGAGTTGTAATCTAGAGAAGTGTTTTCCGCGCT-GGACTGTGTATAAGTTTCCTGGAAGGGAGCGTCATAGAGGGTGAGAATCCCGTCTTTGACACGGACTA--CCAGTGCTATGTGATGCGCTCTCAACGAGTCGAGTTGTTTGGGAATGCAGCTCAAAACGGGTGGTAAACTCCATCTAAAGCTAAATACAGGCGAGAGACCGATAGCGAACAAGTACCGTGAGGGAAAGATGAAAAGAACTTTGGAAAGAGAGTTAAACAGTACGTGAAATTGCTGAAAGGGAAACGCTTGATGTCAGTCACGTTGGCT-GGGGATCAACCTTGCTTC-TCGCTGGGTGTATTTCCCGGTTGACGGGTCAGCATCAGTTTCAGTC-ACCGTACAAGGGCAAGGGGAACGTGGCACTT---CTT-GGAG-TGTG-TTATAGCCTTTTGTTGTATGCGGTGG-TCGGGACTGAGGAGCTCAGCACAGCTTC-------TTGC---TTGTGC-TCAGGATGCTGGCATAATGGCCTTAAGCGACC---------------------------------------------------------------------------------------------------------------------------------------------------------------------------------------------------------------------------------------------------------------------------------------------------------------------------------------------------------------------------------------------------------------------------------------------------------------------------------------------------------------------------------------------------------------------------------------------------------------------------------------------------------------------------------------------------------------------------------------------------------------------------------------------------------------------------------------------------------------------------------------------------------------------------------------------------------------------------------------------------------------------------------------------------------------------------------------------------------------------------------------------------------------------------------------------------------------------------------------------------------------------------------------------------------------------------------------------------------------------------------------------------------------------------------------------------------------------------------------------------------------------------------------------------------------------------------------------------------------------------------------------------------------------------------------------------------------------------------------------
>Butyriboletus_appendiculatus_MB000286_Germany
AGGTGAACCTGCGGAAGGATCATTATCGAATT-CT-GAGGGG------------------GAAGAC----------GGAGGAG---TGAA--G-ACTGTCGCTGGCCCCACC-------------------AGGGCATGTGCACGTCTTCC--TTTTCGTTG--------------------A---CC--T--TTCTCACATACA---ACACACCTGTGCACCTGTTGTAGGTCCTCG--GAAGAGG--AT-CTATGTTTTTT----TCAC-ATCACAC-ACC-GTCGTATGTCTATAGAATGT--ATTGAAGACTGTCCTA------------TGATGGTCG-----ATA-----ATAAATC-ATACAACTTTCAGCAACGGATCTCTTGGCTCTCGCATCTAAGAAGAACGCAGCGAATTGCGATAAGTAATGTGAATTGCAGATTTTCAGTGAATCATCGAATCTTTGAACGCACCTTGCGCTCCTTGGTATTCCGAGGAGCATGCCTGTTTGAGTGTCATTTGAATTT-CTCAAA---CCCA-----------------TGTCTTTTT-------------------------AGGAC-ACAGGGTTT-GGAGTT-GGGGGCTGCTGGTGGC---GAAAAG--CTGTCGGCTCTCCTGAAATGCATTAGCAAA--GGAC---GGCAAG-TCTTT---GACGTGC-ACGGCC-TTCGACGTGATA--ATGATCGTCGTGGCT-GGA-GCG---T----CGGA---CA----TGCAT--GA-AT---C-GTCTGT--------GCTGCTT-C----TAATCCTA-CTA--GG---CT--------AGC------CTCG-GCTT---------------------------------------------------------------------------------------------GTCTCTATT-CGAAACT-------TGACCTCAAATCAGCGGAGGAAAAGAAACTAACAAGGATT-CCCCTAGTAACTGCGAGTGAAGCGGGAAGAGCTCAAATTTCGAATCTGGCAGTC-CTTG--GCTGTCCGAGTTGTAATCTAGAGAAGTGTTTTCCGCGCT-GGACCGTGTATAAGTCTCCTGGAAGGGAGCGTCGTAGAGGGTGAGAATCCCGTCTTTGACACGGACTA--CCAGTGCTATGTGATGCGCTCTCGACGAGTCGAGTTGTTTGGGAATGCAGCTCAAAATGGGTGGTAAACTCCATCTAAAGCTAAATACAGGCGAGAGACCGATAGCGAACAAGTACCGTGAGGGAAAGATGAAAAGAACTTTGGAAAGAGAGTTAAACAGTACGTGAAATTGCTGAAAGGGAAACGCTTGATGTCAGTCACGTTGACTAGGGGATCAACCTTGCTTC-TCGCTGGGTGTACTTCCTGGTCGACGGGTCAGCATCAGTTTCAGTC-ACCGTACAAGGGTGAGGGGAACGTGGCACTC---CTC-GGAG-TGTG-TTATAGCCTTTCGTCGTATGCGGTGG-TTGGGACTGAGGAGCTCAGCACGGCTTC-------TTGC---TTGTGC-TCAGGATGCTGGCATAATGGCCTTAAGCGACCCGTCTTGAAACACGGACCAAGGAGTCTAACATGCCTGCGAGTGTTTGGGTGGTAAACCCGAGCGCGTAATGAAAGTGAAA-GTTGAGACCTCTGTCGT-GGAGGGCATCGACGCCCGGACCTGAGTCTTTGACGACGGATCTGCGGTAGAGCATGTATGTTGGGACCCGAAAGATGGTGAACTATGCCTGAATAGGGTGAAGCCAGAGGAAACTCTGGTGGAGGCTCGTAGCGATTCTGACGTGCAAATCGATCGTCGAATTTGGGTATAGGGGCGAAAGACTA----------------------------------------------------------------------------------------------------------------------------------GCTTGGCGTGCGTCAGCTCATCGTTGCTGTAAACAAGATGGACACGACCAAGGTGTGTTGTATATTCTCCTCAGATG-AATGTGGTTTGATGTGTCGCCAATAGTGGAGTGAGGACCGCTTCAACGAAATTATCAAGGAAACCTCGACCTTCATTAAGAAGGTCGGCTACAACCCCAAGGCCGTCGCTTTCGTGCCCATTTCCGGCTGGCATGGTGACAACATGCTGGAGGAGTCCCCGTAGTAAGCATTACGTTATCAGATCGATCTTTAGCATTCTC-AAAGCTCCGAAGTAGTATGCCCTGGTACAAGGGCTGGACCAAAGAGACCAAGGGTGGTCTTGTCAAGGGAAAGACCCTCCTCGATGCCATCGATGCCATCGAGCCTCCTGTTCGTCCCTCCGACAAACCCCTTCGTCTTCCTCTTCAGGACGTCTACAAGATCGGTGGTATCGGAACAGTGCCCGTCGGTCGTGTTGAAACTGGTATTATCAAGGCTGGAATGGTCGTTACTTTCGCACCTTCAAACGTGACTACTGAAGTCAAGTCGGTTGAAATGCAC-------------------------------------------------------------------------------------------------------------------------------------------------------------------------------------------------------------------------------------------------------------------------------------------------------------------------------------------------------------------------------------------------------------------------------------------------------------------------------------------------------------------------------------------------------------------------------------------------------------------------------------------------------------------------------------------------------------------------------
>Butyriboletus_autumniregius_JLF2275_USA
----------------------------------------------------------------------------------------------------------------------------------------------------------------TG--------------------A---CC--T--TTCTCATATACA---ACACACCTGTGCACCTATTGTAGGTCCTCG--GAAGAGG--AT-CTATGTTTT------TCAC-ATCACAC-ACT-GTCGTATGTCTATAGAATGT--ATTGAAAACCGTCCAGG-----------TGACGGTTG-----ATAATA--ATAAATC-ATACAACTTTCAGCAACGGATCTCTTGGCTCTCGCATCGATGAAGAACGCAGCGAATTGCGATAAGTAATGTGAATTGCAGATTTTCAGTGAATCATCGAATCTTTGAACGCACCTTGCGCTCCTTGGTATTCCGAGGAGCATGCCTGTTTGAGTGTCATT-GAATTT-CTCAAA---CCCA-----------------TGTCTTTT-------------------------CAAGGC-ATGAGCTT--GGAGTT-GGGGGCTGCTGGCGGT---GAAAAG--CTGTCRGCTCTCCTGAAATTTATTAGCAAA-AGGATG--GGCAAG-TCATT---GACGTGC-ACGGCC-TTTGACGTGATA--ATGATCGTCGTGGCT-GGA-GCG---T----CAGA---CA----TGCAT--GA-AT---CTGTCTGT--------GCTGCTT-C----TAATC----CTA--GG---CT--------AGC------CTTG-GCTT--GGTCAC--TTAGCTACTTTAGTC-AG-TC-GTGAGGCTGACGGAA-TG-TTGAG---CAGGCTGAGC-----TAGG--CA-------TTT-GTCTCTATT-CGAAACT-------TGACCTCAAATCAGCGGAGGAAAAGAAACTAACAAGGATT-CCCCTAGTAACTGCGAGTGAAGCGGGAAGAGCTCAAATTTTGAATCTGGCAGTC-CTTG--GCTGTCCGAGTTGTAATCTAGAGAAGTGTTTTCCGCGCC-GGACCGTGTATAAGTCTCCTGGAAGGGAGCGTCGTAGAGGGTGAGAATCCCGTCTTTGACACGGACTA--CCAGTGCTATGTGATGCGCTCTCGACGAGTCGAGTTGTTTGGGAATGCAGCTCAAAACGGGTGGTAAACTCCATCTAAAGCTAAATACAGGCGAGAGACCGATAGCGAACAAGTACCGTGAGGGAAAGATGAAAAGAACTTTGGAAAGAGAGTTAAACAGTACGTGAAATTGCTGAAAGGGAAACGCTTGATGTCAGTCGCGTTGGCT-GGGGATCAACCTTGCTTC-GCGCTGGGTGTACTTCCCGGTCGACGGGTCAGCATCAGTTTCAGTC-GCCGTACAAGGGCGAGGGGAACGTGGCACTC---CTC-GGAG-TGTG-TTATAGCCTTTCGTCGTATGCGGCGG-TCGGGACTGAG---------------------------------GTGC-TCA--------------------------------------------------------------------------------------------------------------------------------------------------------------------------------------------------------------------------------------------------------------------------------------------------------------------------------------------------------------------------------------------------------------------------------------------------------------------------------------------------------------------------------------------------------------------------------------------------------------------------------------------------------------------------------------------------------------------------------------------------------------------------------------------------------------------------------------------------------------------------------------------------------------------------------------------------------------------------------------------------------------------------------------------------------------------------------------------------------------------------------------------------------------------------------------------------------------------------------------------------------------------------------------------------------------------------------------------------------------------------------------------------------------------------------------------------------------------------------------------------------------------------------------------------------------------------------------------------------------------------------------------------------------------------------------------------------------------------------------------------------------------------
>Butyriboletus_brunneus_NY_00013631_USA
AGGTGAACCTGCGGAAGGATCATTATTGAATT-CT-GAGGGGG-----------------GAAGAC-----------GAGGAG---TGCA--G-ACTGTCGCTGGCCCCCA-------------------TGGGGCATGTGCACGTCTTTC--TTTTCGTTG--------------------A---CC--T--TTCTCTCACACA---ACACACCTGTGCACCTGTTGTAGGTCCTCG--GAAGAGG--AT-CTATGTTTTT-----TCAC-ATCACAC-ACC-GTCGTATGTCTATAGAATGT--ATTGAAGACCGTCTGA------------T--GA-CGGTCG--ATAAAT--ATAAATC-ATACAACTTTCAGCAACGGATCTCTTGGCTCTCGCATCGATGAAGAACGCAGCGAATTGCGATAAGTAATGTGAATTGCAGATTTTCAGTGAATCATCGAATCTTTGAACGCACCTTGCGCTCCTTGGTATTCCGAGGAGCATGCCTGTTTGAGTGTCATT-GAATTT-CTCAAA---CCTA-----------------TGTTTCTTT-------------------------AGGAC-ATGGGCTTT-GGAGTT-GGGGGCTGCTGGTGGC---GAAAAG--CTGTCGGCTCTCCTGAAATGCATTAGCAAA--GGAT---GGCAAG-TCTTTT--GACGTGC-ACGGCC-TTCGACGTGATA--ATGATCGTTGTGGCT-GGA-GCG---T----CGGA---CA----TGCAT--GA-AT---C-ATCTGT--------GCTGCTT-C----TAATCCTACTTA-GGG---CT--------ACC------CTTG-GCTT--GGTCAC--TTAGCTAC--TAGTC-GG-TT-GTGAGGCTGACG-AA-CG-TTGAG---CGCGCTGAGC-----TAGG--CT---------T-CTCTCTATT-CGAAACT-------TGACCTCAAATCAGCGGAGGAAAAGAAACTAACAAGGATT-CCCCTAGTAACTGCGAGTGAAGCGGGAAGAGCTCAAATTTTGAATCTGGCAGTC-TTTG--GCTGTCCGAGTTGTAATCTAGAGAAGTGTTTTCCGCGCT-GGACCGTGTATAAGTCTCCTGGAAGGGAGCGTCGTAGAGGGTGAGAATCCCGTCTTTGACACGGACTA-CCCAGTGCTATGTGATGCGCTCTCGACGAGTCGAGTTGTTTGGGAATGCAGCTCAAAACGGGTGGTAAACTCCATCTAAAGCTAAATACAGGCGAGAGACCGATAGCGAACAAGTACCGTGAGGGAAAGATGAAAAGAACTTTGGAAAGAGAGTTAAACAGTACGTGAAATTGCTGAAAGGGAAACGCTTGATGTCAGTCGCGTTGGCT-GGGGATCAACCTTGCTTT-GTGCTGGGTGTACTTCCTGGTCGACGGGTCAGCATCAGTTTCAGTC-GCTGTACAAGGGCGAGAGGAACGTGGCACTT---CTT-GGAG-TGTG-TTATAGCCTTTCGTCATATGCAGTGG-TCGGGACTGAGGAGCTCAGCACGGCTTC-------TTGC---TTGTGC-TCAGGATGCTGGCATAATGGCCTTAAGCGACCCGTCTTGAAACACGGACCAAGGAGTCTAACATGCCTGCAAGTGTTTGGGTGCTAAACCCGAGCGCGGAATGAAAGTGAAA-ATTGAGA-CTCTGTCGT-GGAGGGCATCGACGCCCGGACCTGAGTTTTTGACGACGGATCTGCGGTAGAGCATGTATGTTGGGACCCGAAAGATGGTGAACTATGCCTGAATAGGGTGAAGCCAGAGGAAACTCTGGTGGAGGCTCGTAGCGATTCTGACGTGCAAATCGATCGTCGAATTTGGGTATAGGGGCGAAAGACTA------------------------------------------------------------------------------------AGTCCAAGGACGGTCAGACCCGTGAACACGCTCTTCTGGCGTTCACCCTTGGCGTGCGTCAGCTCATCGTTGCTGTAAACAAAATGGACACGACCAAGGTGTGTTGTACATTTTCCTCAGATG-AATGTGATTTGATGTGTCGCCAATAGTGGAGTGAGGACCGCTTCAATGAAATTATCAAGGAAACCTCGACTTTCATTAAGAAGGTCGGCTACAACCCCAAGGCCGTCGCTTTCGTGCCCATTTCCGGCTGGCATGGTGACAACATGCTGGAGGAGTCCCCGTAGTAAGCATTATGTAATCAGATCGATCTCTAGCATTCTC-AAAGCGCCGAAGTAGTATGCCCTGGTACAAGGGCTGGACCAAGGAGACCAAGGGTGGTGTTGTCAAGGGAAAGACCCTCCTCGATGCCATCGATGCCATCGAGCCTCCTGTTCGTCCCTCCGACAAACCCCTTCGTCTTCCTCTCCAGGACGTCTACAAGATCGGTGGTATCGGAACAGTGCCCGTCGGTCGTGTTGAAACTGGTATTATCAAGGCTGGCATGATCGTTACTTTCGCACCTTCAAAC----------------------------------------------------------------------------------------------------------------------------------------------------------------------------------------------------------------------------------------------------------------------------------------------------------------------------------------------------------------------------------------------------------------------------------------------------------------------------------------------------------------------------------------------------------------------------------------------------------------------------------------------------------------------------------------------------------------------------------------------------------------
>Butyriboletus_fechtneri__AT2003097_USA
AGGTGAACCTGCGGAAGGATC-TTATTGAATT-CT-GAGGGG------------------GAAGAC----------GGAGGAG---TAAA--G-ACTGTCGCTGGCCTCTACTTA----------------GGGGCATGTGCACGTCTTTC--TTTTCGTTG--------------------A---CC--T--TTCTCACACACA---ACACACCTGTGCACCTATTGTAGGTCCTCG--GAAGAGG--AT-CTATGTTTT------TCAC-ATCACACAACC-ATCGTATGTCTATAGAATGT--ATTGAT----------------------T--GAATCA-----ATAAT---ATAAATT-ATACAACTTTCAGCAACGGATCTCTTGGCTCTCGCATCGATGAAGAACGCAGCGAATTGCGATAAGTAATGTGAATTGCAGATTTTCAGTGAATCATCGAATCTTTGAACGCACCTTGCGCTCCTTGGTATTCCGAGGAGCATGCCTGTTTGAGTGTCATT-GAATTT-CTCAGAC--CCCA-----------------TGTCTTTTTA-----------------------TAGGGC-ATGAGCTTT-GGAGTT-GGGGGCTGCTGGCGGC---GAAAGG--CTGTCAGCTCTCCTGAAATGTATTAGCAAA-AGGACG--AGCAAG-TCTTT---GACGTGCAACGGCC-TTCGACGTGATA--ATGATCGTCGTGGCT-GGA-GTGG-GT----TAGA---CA----TGCAT--GA-AT---TCGTCTAT--------GTTGCTT-C----CAATC----CTA--GG---CT--------AGC------CTCT-GCTT--GGTCAC-TTTAGCTAC--TAGTC-TG-TC-GTGAGACAGATGAAA-CGTTTGAG---TGCACTGAGC-----TAGG--CT-------TTT-GTCTTTGTT-CGAAACT-------TGACCTC-------------------------------TT-CCCCTAGTAACTGCGAGTGAAGCGGGAAGAGCTCAAATTTTGAATCTGGCAGTC-CTTG--GCTGTCCGAGTTGTAATCTAGAGAAGTGTTTTCCGCGCC-GGACCGTGTATAAGTCTCCTGGAAGGGAGCGTCATAGAGGGTGAGAATCCCGTCTTTGACACGGACTA--CCAGTGCTATGTGATGCGCTCTCGACGAGTCGAGTTGTTTGGGAATGCAGCTCAAAACGGGTGGTAAACTCCATCTAAAGCTAAATACAGGCGAGAGACCGATAGCGAACAAGTACCGTGAGGGAAAGATGAAAAGAACTTTGGAAAGAGAGTTAAACAGTACGTGAAATTGCTGAAAGGGAAACGCTTGATGTCAGTCACGTCGGCT-GGGGATCAACCTTGCTTC-TCGCTGGGTGTACTTCCCGGTCGACGGGTCAGCATCAGTTTTGGTC-GCCGTACAAGGGCGAGAGGAACGTGGCACTC---TTC-GGAG-TGTG-TTATAGCCTTTCGTCGTATGCAGTGG-TCAGGACTGAGGAGCTCAGCACGGCTTC-------TTGC---TTGTGC-TTAGGATGCTGGCATAATGGCCTTAAGCGACCCGTCTTGAAACACGGACCAAGGAGTCTAACATGCCTGCGAGTGTTTGGGTGGTAAACCCGAGCGCGTAATGAAAGTGAAA-GTTGAGACCTCTGTCGT-GGAGGGCATCGACGCCCGGACCTGAGTCTTTGACGACGGATCTGCGGTAGAGCATGTATGTTGGGACCCGAAAGATGGTGAACTATGCCTGAATAGGGTGAAGCCAGAGGAAACTCTGGTGGAGGCTCGTAGCGATTCTGACGTGCAAATCGATCGTCGAATTTGGGTATAGGGGCGAAAGACTA-------------------------------------------------------------------------------------------------------------------------------------------------------------------------------------------------------------------------------------------------------------------------------------------------------------------------------------------------------------------------------------------------------------------------------------------------------------------------------------------------------------------------------------------------------------------------------------------------------------------------------------------------------------------------------------------------------------------------------------------------------------------------------------------------------------------------------------------------------------------------------------------------------------------------------------------------------------------------------------------------------------------------------------------------------------------------------------------------------------------------------------------------------------------------------------------------------------------------------------------------------------------------------------------------------------------------------------------------------------------------------------------------------------------------------------------------
>Butyriboletus_fuscoroseus_BR50201618465-02_Belgium
----------------GAGACATTATCGAATT-CT-GAGGGG------------------GAAGAC----------GAAGGAG---TGAA--GAACTGTCGCTGGCCTCACCTTC-------------TGGGGGGCATGTGCACGTCTTCC--TTGTCGTTA--------------------A---CC--T--TTCTCACACACA--AACACACCTGTGCACCTGTTGTAGGTCCTCG--GAAGAGG--AT-CTATGTTTTTT----TCAC-ATCACAC-ACC-GTCGTATGTCTATAGAATGT--ATTGAAGACCGTCCGGGA----------TGGGA-CAGTCGG-ATAATGTTATAAATT-ATACAACTTTCAGCAACGGATCTCTTGGCTCTCGCATCGATGAAAAACGCAGCGAATTGCGATAAGTAATGTGAATTGCAGATTTTCAGTGAATCATCGAATCTTTGAACGCACCTTGCGCTCCTTGGTATTCCGAGGAGCATGCCTGTTTGAGTGTCATTTGAATTT-CTCAAA---CCCA-----------------TGTCTTTTTTT----------------------CAAGGC-ATGAGCTT--GGAGTT-GGGGGCTGCTGGCAGT---GAGAAG--CTGTCGGCTCTCCTGAAATGCATTAGCAAA-GGAACG-GGGCAAG-TCTTTT--GACGTGC-ACGGCC-TTCGATGTGATA--ATGATCATCGTGGCT-GGA-GCG--TT----TGGA---CA----TGCAT--GA-AT---CCGTCTGT--------GCTGCTT-C----TAATC----CTG--GG---CT--------AGC------CTTG-GCTTTTGGTCAC--TTAGCTAC--TAGTT-GG-TC-ATGAGGCTGACG-AA-CA-TTGAG---TGGGCTGTGA---GCTAGG--CT--------GT-GTCTCTATT-CGAAACT--------GACCTCAAAT-----------------------------------------------------------------------------------------------------------------------------------------------------------------------------------------------------------AGTGCTATGTGATGCGCTCTCGACGAGTCGAGTTGTTTGGGAATGCAGCTCAAAACGGGTGGTAAACTCCATCTAAAGCTAAATACAGGCGAGAGACCGATAGCGAACAAGTACCGTGAGGGAAAGATGAAAAGAACTTTGGAAAGAGAGTTAAACAGTACGTGAAATTGCTGAAAGGGAAACGCTTGATGTCAGTCGCGTTGGCT-GGGGATCAACCTTGCTTC-TCGCTGGGTGTACTTCCCGGTCGACGGGTCAGCATCAGTTTCGATT-GCTGTACAAGGATGAGGGGAACGTGGCACTC---CCC-GGAG-TGTG-TTATAGCCTTTCATCGTATGCAGCGG-TTGGGACTGAGGAGCTCAGCACGGCTTC-------TCGC---TTGTGC-TCAGGATGCTGGCATAATGGCCTTAAGCGACCCGTCTTGAAACACGGACCAAGGAGTCTAACATGCCTGCGAGTGTTTGGGTGGTAAACCCGAGCGCGTAATGAAAGTGAAA-GTTGAGACCTCTGTCAT-GGAGGGCATCGACGCCCGGACCTGAGTCTTTGACGACGGATCTGCGGTAGAGCATGTATGTTGGGACCCGAAAGATGGTGAACTATGCCTGAATAGGGTGAAGCCAGAGGAAACTCTGGTGGAGGCTCGTAGCGATTCTGACGTGCAAATCGATCGTCGAA--------------------------------------------------------------------------------------------------------------TCCAAGGACGGTCAGACCCGTGAACACGCTCTTCTGGCGTTCACCCTTGGCGTGCGTCAGCTCATTGTTGCTGTAAACAAGATGGACACGACCAAGGTGTGTTGTACATTCTCTTCAGATG-AATGTGGTTTGATATGTCGCCGATAGTGGAGTGAGGACCGCTTCAACGAAATTATCAAGGAAACCTCGACCTTCATTAAGAAGGTCGGCTACAACCCCAAGGCCGTCGCTTTCGTGCCCATTTCCGGCTGGCATGGTGACAACATGCTGGAGGAGTCCCCGTAGTAAGCATTATGTTATCAGATCGATCTCTAGCATTCTC-AAAGCGCCGAAGTAGTATGCCCTGGTACAAGGGCTGGACCAAGGAGACCAAGGGTGGTGTTGTCAAGGGAAAGACTCTCCTCGATGCCATCGATGCCATCGAGCCTCCTGTTCGTCCCTCCGACAAACCCCTTCGTCTTCCTCTCCAGGACGTCTACAAGATTGGTGGTATCGGAACAGTGCCTGTCGGTCGTGTTGAAACTGGTATTATCAAGGCTGGCATGGTCGTTACT-------------------------------------------------------------------------------------------------------------------------------------------------------------------------------------------------------------------------------------------------------------------------------------------------------------------------------------------------------------------------------------------------------------------------------------------------------------------------------------------------------------------------------------------------------------------------------------------------------------------------------------------------------------------------------------------------------------------------------------------------------------------------------
>Butyriboletus_fuscoroseus_HR:86133_Czech_Rep.
AGGTGAACCTGCGGAAGGATCATTATCGAATT-CT-GAGGGG------------------GAAGAC-----------GAGGAG---TGAA--GAACTGTCGCTGGCCTCACCTTC-------------TGGGGGGCATGTGCACGTCTTCC--TTGTCGTTA--------------------A---CC--T--TTCTCACACACA--AACACACCTGTGCACCTGTTGTAGGTCCTCG--GAAGAGG--AT-CTATGTTTTTT----TCAC-ATCACAC-ACC-GTCGTATGTCTATAGAATGT--ATTGAAGACCGTCCGGGA----------TGGGA-CAGTCGG-ATAATGTTATAAATT-ATACAACTTTCAGCAACGGATCTCTTGGCTCTCGCATCGATGAAGAACGCAGCGAATTGCGATAAGTAATGTGAATTGCAGATTTTCAGTGAATCATCGAATCTTTGAACGCACCTTGCGCTCCTTGGTATTCCGAGGAGCATGCCTGTTTGAGTGTCATTTGAATTT-CTCAAA---CCCA-----------------TGTCTTTTTTT----------------------CAAGGC-ATGAGCTT--GGAGTT-GGGGGCTGCTGGCAGT---GAGAAG--CTGTCGGCTCTCCTGAAATGCATTAGCAAA-GGAACG-GGGCAAG-TCTTTT--GACGTGC-ACGGCC-TTCGATGTGATA--ATGATCATCGTGGCT-GGA-GCG--TT----TGGA---CA----TGCAT--GA-AT---CCGTCTGT--------GCTGCTT-C----TAATC----CTG--GG---CT--------AGC------CTTG-GCTTTTGGTCAC--TTAGCTAC--TAGTT-GG-TC-ATGAGGCTGACG-AA-CA-TTGAG---TGGGCTGTGA---GCTAGG--CT--------GT-GTCTCTATT-CGAAACT-------TGACCTCAAATCAGCGGAGGAAAAGAAACTAACAAGGATT-CCCCTAGTAACTGCGAGTGAAGCGGGAAGAGCTCAAATTTTGAATCTGGCAGTC-CTTG--GCTGTCCGAGTTGTAATCTAGAGAAGTGTTTTCCGCGCT-GGACCGTGTATAAGTCTCCTGGAAGGGAGCGTCATAGAGGGTGAGAATCCCGTCTTTGACACGGACCN-NNNAGTGCTATGTGATGCGCTCTCGACGAGTCGAGTTGTTTGGGAATGCAGCTCAAAACGGGTGGTAAACTCCATCTAAAGCTAAATACAGGCGAGAGACCGATAGCGAACAAGTACCGTGAGGGAAAGATGAAAAGAACTTTGGAAAGAGAGTTAAACAGTACGTGAAATTGCTGAAAGGGAAACGCTTGATGTCAGTCGCGTTGGCT-GGGGATCAACCTTGCTTC-TCGCTGGGTGTACTTCCCGGTCGACGGGTCAGCATCAGTTTCGATT-GCTGTACAAGGATGAGGGGAACGTGGCACTC---CCC-GGAG-TGTG-TTATAGCCTTTCATCGTATGCAGCGG-TTGGGACTGAGGAGCTCAGCACGGCTTC-------TCGC---TTGTGC-TCAGGATGCTGGCATAATGGCCTTAAGCGACCCGTCTTGAAACACGG------------------------------------------------------------------------------------------------------------------------------------------------------------------------------------------------------------------------------------------------------------------------------------------------------------------------------------------------------------------------------------------------------------------------------------------------------------------------------------------------------------------------------------------------------------------------------------------------------------------------------------------------------------------------------------------------------------------------------------------------------------------------------------------------------------------------------------------------------------------------------------------------------------------------------------------------------------------------------------------------------------------------------------------------------------------------------------------------------------------------------------------------------------------------------------------------------------------------------------------------------------------------------------------------------------------------------------------------------------------------------------------------------------------------------------------------------------------------------------------------------------------------------------------------------------------------------------------------------------------------------------------------------------------------------------------------------------------------------
>Butyriboletus_hainanensis_EMF11_China
AGGTGAACCTGCGGAAGGATCATTATTGAATT-CA-GGGAAGGGGGAGGGGGTAGGG--AAAAACA---------GGGGAA-GTGTGGGA--A-ACTGTCGCTGGTCTCTCCTTTTTT-TTTCAGGGGGGGGAGACATGTGCACGTCTTTCTTCTCTTGTTTACCCTT--------GCTCTCACTCTC--TCACTCTCACTCT----CACACACCTGTGCACCTGTTGTAGGTCCTCG--AAAGAGGGAATCCTATGTTTTT-----TCAT-ATCACAC--CTCGTCATATGTTTATAGAATGT--ATTGAAAAC-GTCGACTCATTTCGATGGGATTGGCGTGATCAATAAATTAATAAATCAATACAACTTTCAGCAACGGATCTCTTGGCTCTCGCATCGATGAAGAACGCAGCGAATTGCGATAAGTAATGTGAATTGCAGATTTTCAGTGAATCATCGAATCTTTGAACGCACCTTGCGCTCCTTGGTATTCCGAGGAGCATGCCTGTTTGAGTGTCATT-GAATT--CTCA----ACCAT------------------GTCTTGATTGATTTTT---------------CGAGGCAT---GGCTT--GGACTCTGGGGGTTGCTGGTGGCG--GAAAAG--CTGCCGGCTCTCCTGAAATGCATTAGCAGA--GGGCG--GGCAAG-TCTTTT--GACGTGC-ACGGCC-TTCGACGTGATA--ATGATCGTCGTGGCT-GGA-GCG--TT----TGGA---CA----TGCAT--GA-ATATCCGTTCCTA----------CGCTT-C----TAATTC-CCCTCCACCTCACTACTATATTAGCCTTTCAAGGCTGCTTT-AGCTAC--TAGTTGGG--TCGTGAGGCTGACGAACGCTGGGG--------TGGG---CTGGTCTGGTC-----TGG--CAAAGTAGTGTTTTGTGTTTC-ATGAAACTTTGAAACTGACCTCAA-TCA---------------------------------------------------------------------------------------------------------------------------------------------------------------------------------------------------------------------------------------------------------------------------------------------------------------------------------------------------------------------------------------------------------------------------------------------------------------------------------------------------------------------------------------------------------------------------------------------------------------------------------------------------------------------------------------------------------------------------------------------------------------------------------------------------------------------------------------------------------------------------------------------------------------------------------------------------------------------------------------------------------------------------------------------------------------------------------------------------------------------------------------------------------------------------------------------------------------------------------------------------------------------------------------------------------------------------------------------------------------------------------------------------------------------------------------------------------------------------------------------------------------------------------------------------------------------------------------------------------------------------------------------------------------------------------------------------------------------------------------------------------------------------------------------------------------------------------------------------------------------------------------------------------------------------------------------------------------------------------------------------------------------------------------------------------------------------------------------------------------------------------------------------------------------------------------------------------------------------------------------------------------------------------------------------------------------------------------------------------------------------------------------------
>Butyriboletus_hainanensis_KUN-HKAS_59814_China
AGGTGAACCTGCGGAAGGATCATTATTGAATT-CA-GGGAAGGGGGG-----TAGGG--AAAAACA---------GGGGAA-GTGTGGGA--A-ACTGTCGCTGGTCTCTCCTTATTTTTTTCAGGGGGGGGAGACATGTGCACGTCTTTCCTCTCTTGTTTACCCTT--------GCTCTCACTCTC--TCACTCTCACTCT----CACACACCTGTGCACCTGTTGTAGGTCCTCG--AAAGAGGGAATCCTATGTTTTT-----TCAT-ATCACAC--CTCGTCATATGTTTATAGAATGT--GTTGAAAAC-GTCGACTCATTACGATGGGATTGGCGTGATCAATAAATTAATAAATCAATACAACTTTCAGCAACGGATCTCTTGGCTCTCGCATCGATGAAGAACGCAGCGAATTGCGATAAGTAATGTGAATTGCAGATTTTCAGTGAATCATCGAATCTTTGAACGCACCTTGCGCTCCTTGGTATTCCGAGGAGCATGCCTGTTTGAGTGTCATT-GAATT--CTCA----ACCAT------------------GTCTTGATTGATTTTT---------------CGAGGCAT---GGCTT--GGACTCTGGGGGTTGCTGGTGGCG--GAAAAG--CTGCCGGCTCTCCTGAAATGCATTAGCAGA--GGGCG--GGCAAG-TCTTTT--GACGTGC-ACGGCC-TTCGACGTGATA--ATGATCGTCGTGGCT-GGA-GCG--TC----TGGA---CA----TGCAT--GA-ATATCCGTTCCTA----------CGCTT-C----TAATTT-CCCTCCACCTCACTACTATATTAGCCTTTCAAGGCTGCTTT-AGCTAC--TAGTT-GG--TCGTGAGGCTGACGAACGCTGGGG--------TGGG---CTGGTCTGGTC-----TGG--CAAAGTAGTGTTT-GTGTTTC-ATGAAACTTTGAAACTGA-------------------------------------------------------------GGGAAGAGCTCAAATTTTGAATCTGGCGGGTCTTTGGCCCCGTCCGAGTTGTAATCTAGAGAAGCGTTTTCCGCGCT-GGACCGTGTATAAGTCTCCTGGAAGGGAGCGTCATAGAGGGTGAGAATCCCGTCTTTGACACGGACTA--CCAGTGCTATGTGATGCGCTCTCGACGAGTCGAGTTGTTTGGGAATGCAGCTCAAAACGGGTGGTAAATTCCATCTAAAGCTAAATACAGGCGAGAGACCGATAGCGAACAAGTACCGTGAGGGAAAGATGAAAAGAACTTTGGAAAGAGAGTTAAACAGTACGTGAAATTGCTGAAAGGGAAACGCTTGATGTCAGTCGCGTTGGCT-GGGGATCAACCTTGCTTC-TCGCTGGGTGTACTTCCTGGTCGACGGGTCAGCATCAGTCTCGGTC-ACCGTACAAGGATGAGGGGAACGTGGCACTC---TTC-GGGG-TGTG-TTATAGCCTTTCGTCGTATGCGGTGG-TCGGGACTGAGGAACTCAGCACGGCTCCA-------GGT---TTGTGC-TCAGGATGCTGGCATAATGGCCTTAAGCGACCCGTCTTGAAACACGGACCAAGGAGTCTAACATGCCTGCGAGTGTTTGGGTGGCAAACTCAAGCGCGCAATGAAAGTGAAA-GTTGAGACCTCTGTCGT-GGAGGGCATCGACGCCCGGACCTGAGTCTTCGACGACGGATCTGCGGTAGAGCATGCATGTTGGGACCCGAAAGATGGTGAACTATGCCTGAATAGGGTGAAGCCAGAGGAAACTCTGGTGGAGGCTCGTAGCGATTCTGACGTGCAAATCGATCGTCGAATTTGGGTATAGGGGCGAAAGACTATCAAAAACATGATCACCGGTACCTCCCAGGCTGATTGCGCTATCCTCATTATCGCTGGTGGTACYGGTGAGTTCGAGGCTGGTATTTCCAAGGATGGTCAGACTCGTGAACATGCCCTTCTGGCGTTCACCCTTGGTGTGCGTCAGCTTATCGTTGCTGTAAACAAGATGGATACGACCAAAGTGTGTTGCACATCTTCCCATGATG-GATGCAGTTTGATGTGTCGCCAATAGTGGAGCGAGGACCGCTTCAATGAAATTATCAAGGAAACTTCGACTTTCATTAAGAAGGTCGGCTATAACCCCAAAGCCGTCGCTTTCGTGCCCATCTCTGGGTGGCATGGTGACAACATGCTAGAGGAGTCCCCGAAGTAGGCATTTTGTCATCAGATTAGCCACCAGCATTCTT-AAAGCGCCGAAATAGCATGCCCTGGTACAAGGGGTGGACCAAGGAGACCAAGGGTGGTGTCGTCAAGGGAAAGACCCTCCTTGATGCCATCGATGCCATCGAGCCCCCTGTTCGTCCTTCCGACAAACCCCTTCGCCTCCCTCTCCAAGACGTCTACAAGATCGGTGGTATCGGAACAGTGCCCGTCGGTCGTGTTGAAACTGG----------------------------------------------------------------------------GGTTCATATTCAGCTCCCGTCATCGAATTTTTGGAAGAATGGGGCCTCGAGTCACTGGAAGAGAATGCACATTCATCGACGCCCTGTACAAAGGTTTTCGTGAATGGTGTCTGGATGGGCGTGCATCGTGATCCCGCCAACCTTGTCAAGACGATCAAAAAACTTCGCCGAAAAGATGATATTAGTCCCGAGGTTTCTGTGGTTCGCGATATTCGTGAGAGGGAGCTTCGTCTCTACACTGATGCAGGGCGAGTTTGTCGACCTCTCTTTATTGTTGAAAATCAGCAACTTGCCCTGCAGAAGAAGCATATCAAATGGCTTAATCAAGGCTTCCGCGATGATGATGGCGAAGAGTTCAAGTGGGAACAGTTGGTGAAGACGGGGATAATTGAATTATTGGAYGCCGAGGAAGAGGAAACGGTGATGATTTCCATGACGCCGGAAGACTTGGAGAATTCCAGGTTACAATCTGCAGGCATCAACCCTCACGAGAATGAYGGAGAGTATGACCCTGCGGCTCGGCTAAAGGCTGGAATCAATGCGCACACGTGGACTCACTGCGAAATTCATCCTAGTATGATCCTTGGTGTCTGTGCTAGTATCATTCCTTTTCCCGATCACAACCAGGTGCGTACTGCTTCGCC-GTGGACTGATAATGACCTGACGTCTCTACAGTCACCGCGTAACACCTACCAATCCGCA
>Butyriboletus_hainanensis_N.K.Zeng1197_China
-----------------------------------------------------------------------------------------------------------------------------------------------------------------------------------------CTC--TCACTCTCACTCT----CACACACCTGTGCACCTGTTGTAGGTCCTCG--AAAGAGGGAATCCTATGTTTTT-----TCAT-ATCACAC--CTCGTCATATGTTTATAGAATGT--ATTGAAAAC-GTCGACTCATTTCGATGGGATTGGCGTGATCAATAAATTAATAAATCAATACAACTTTCAGCAACGGATCTCTTGGCTCTCGCATCGATGAAGAACGCAGCGAATTGCGATAAGTAATGTGAATTGCAGATTTTCAGTGAATCATCGAATCTTTGAACGCACCTTGCGCTCCTTGGTATTCCGAGGAGCATGCCTGTTTGAGTGTCATT-GAATT--CTCA----ACCAT------------------GTCTTGATTGATTTTT---------------CGAGGCAT---GGCTT--GGACTCTGGGGGTTGCTGGTGGCG--GAAAAG--CTGCCGGCTCTCCTGAAATGCATTAGCAGA--GGGCG--GGCAAG-TCTTTT--GACGTGC-ACGGCC-TTCGACGTGATA--ATGATCGTCGTGGCT-GGA-GCG--TC----TGGA---CA----TGCAT--GA-ATATCCGTTCCTA----------CGCTT-C----TAATTT-CCCTCCACCTCACTACTATATTAGCCTTTCAAGGCTGCTTT-AGCTAC--TAGTT-GG--TCGTGAGGCTGACGAACGCTGGGG--------TGGG---CTGGTCTGGTC-----TGG--CAAAGTAGTGTTT-GTGTTTC-ATGAAACTT-GAAACTGACCTCAAATCA---------------------------------------------------GGGAAGAGCTCAAATTTTGAATCTGGCGGGTCTTTGGCCCCGTCCGAGTTGTAATCTAGAGAAGCGTTTTCCGCGCT-GGACCGTGTATAAGTCTCCTGGAAGGGAGCGTCATAGAGGGTGAGAATCCCGTCTTTGACACGGACTA--CCAGTGCTATGTGATGCGCTCTCGACGAGTCGAGTTGTTTGGGAATGCAGCTCAAAACGGGTGGTAAATTCCATCTAAAGCTAAATACAGGCGAGAGACCGATAGCGAACAAGTACCGTGAGGGAAAGATGAAAAGAACTTTGGAAAGAGAGTTAAACAGTACGTGAAATTGCTGAAAGGGAAACGCTTGATGTCAGTCGCGTTGGCT-GGGGATCAACCTTGCTTC-TCGCTGGGTGTACTTCCTGGTCGACGGGTCAGCATCAGTCTCGGTC-ACCGTACAAGGATGAGGGGAACGTGGCACTC---TTC-GGGG-TGTG-TTATAGCCTTTCGTCGTATGCGGTGG-TCGGGACTGAGGAACTCAGCACGGCTCCA-------GGT---TTGTGC-TCAGGATGCTGGCATAATGGCCTTAAGCGACCCGTCTTGAAACACGGACCAAGGAGTCTAACATGCCTGCGAGTGTTTGGGTGGCAAACTCAAGCGCGCAATGAAAGTGAAA-GTTGAGACCTCTGTCGT-GGAGGGCATCGACGCCCGGACCTGAGTCTTCGACGACGGATCTGCGGTAGAGCATGCATGTTGGGACCCGAAAGATGGTGAACTATGCCTGAATAGGGTGAAGCCAGAGGAAACTCTGGTGGAGGCTCGTAGCGATTCTGACGTGCAAATCGATCGTCGAATTTGGGTATAGGGGCGAAAGACTA------------------------------------------------------------------------------------------------------------------------------------------------------------------------------------------------------------------------------------------------------------------------------------------------------------------------------------------------------------------------------------------------------------------------------------------------------------------------------------------------------------------------------------------------------------------------------------------------------------------------------------------------------------------------------------------------------------------GGTTCATATTCAGCTCCCGTCATCGAATTTTTGGAAGAATGGGGCCTCGAGTCACTGGAAGAGAATGCACATTCATCGACGCCCTGTACAAAGGTTTTCGTGAATGGTGTCTGGATGGGCGTGCATCGTGATCCCGCCAACCTTGTCAAGACGATCAAAAAACTTCGCCGAAAAGATGATATTAGTCCCGAGGTTTCTGTGGTTCGCGATATTCGTGAGAGGGAGCTTCGTCTCTACACTGATGCAGGGCGAGTTTGTCGACCTCTCTTTATTGTTGAAAATCAGCAACTTGCCCTGCAGAAGAAGCATATCAAATGGCTTAATCAAGGCTTCCGCGATGATGATGGCGAAGAGTTCAAGTGGGAACAGTTGGTGAAGACGGGGATAATTGAATTATTGGATGCCGAGGAAGAGGAAACGGTGATGATTTCCATGACGCCGGAAGACTTGGAGAATTCCAGGTTACAATCTGCAGGCATCAACCCTCACGAGAATGACGGAGAGTATGACCCTGCGGCTCGGCTAAAGGCTGGAATCAATGCGCACACGTGGACTCACTGCGAAATTCATCCTAGTATGATCCTTGGTGTCTGTGCTAGTATCATTCCTTTTCCCGATCACAACCAGGTGCGTACTGCTTCGCC-GTGGACTGATAATGACCTGACGTCTCTACAGTCACCGCGTAACACCTACCAATCCGC-
>Butyriboletus_hainanensis_N.K.Zeng2418_China
-------------------------------------------------------------------------------------------------------------------------------------------------------------------------------------------------------------------------------------------------------------------------------------------------------------------------------------------------------------------------------------------------------------------------------------------------------------------------------------------------------------------------------------------------------------------------------------------------------------------------------------------------TTGCTGGTGGCG--GAAAAG--CTGCCGGCTCTCCTGAAATGCATTAGCAGA--GGGCG--GGCAAG-TCTTTT--GACGTGC-ACGGCC-TTCGACGTGATA--ATGATCGTCGTGGCT-GGA-GCG--TT----TGGA---CA----TGCAT--GA-ATATCCGTTCCTA----------CGCTT-C----TAATTC-CCCTCCACCTCACTACTATATTAGCCTTTCAAGGCTGCTTT-AGCTAC--TAGTT-GG--TCGTGAGGCTGACGAACGCTGGGG--------TGGG---CTGGTCTGGTC-----TGG--CAAAGTAGTGTTT-GTGTTTC-ATGAAACTT-GAAACTGACCTCAAATCA---------------------------------------------------GGGAAGAGCTCAAATTTTGAATCTGGCGGGTCTTTGGCCCCGTCCGAGTTGTAATCTAGAGAAGCGTTTTCCGCGCT-GGACCGTGTATAAGTCTCCTGGAAGGGAGCGTCATAGAGGGTGAGAATCCCGTCTTTGACACGGACTA--CCAGTGCTATGTGATGCGCTCTCGACGAGTCGAGTTGTTTGGGAATGCAGCTCAAAACGGGTGGTAAATTCCATCTAAAGCTAAATACAGGCGAGAGACCGATAGCGAACAAGTACCGTGAGGGAAAGATGAAAAGAACTTTGGAAAGAGAGTTAAACAGTACGTGAAATTGCTGAAAGGGAAACGCTTGATGTCAGTCGCGTTGGCT-GGGGATCAACCTTGCTTC-TCGCTGGGTGTACTTCCTGGTCGACGGGTCAGCATCAGTCTCGGTC-ACCGTACAAGGATGAGGGGAACGTGGCACTC---TTC-GGGG-TGTG-TTATAGCCTTTCGTCGTATGCGGTGG-TCGGGACTGAGGAACTCAGCACGGCTCCA-------GGT---TTGTGC-TCAGGATGCTGGCATAATGGCCTTAAGCGACCCGTCTTGAAACACGGACCAAGGAGTCTAACATGCCTGCGAGTGTTTGGGTGGCAAACTCAAGCGCGCAATGAAAGTGAAA-GTTGAGACCTCTGTCGT-GGAGGGCATCGACGCCCGGACCTGAGTCTTCGACGACGGATCTGCGGTAGAGCATGCATGTTGGGACCCGAAAGATGGTGAACTATGCCTGAATAGGGTGAAGCCAGAGGAAACTCTGGTGGAGGCTCGTAGCGATTCTGACGTGCAAATCGATCGTCGAATTTGGGTATAGGGGCGAAAGACTA-----------------------------------------------------------------------------------------------------------------------------------------------------------------------------------------------------------GATG-GATGCAGTTTGATGTGTCGCCAATAGTGGAGCGAGGACCGCTTCAATGAAATTATCAAGGAAACTTCGACTTTCATTAAGAAGGTCGGCTATAACCCCAAAGCCGTCGCTTTCGTGCCCATCTCTGGGTGGCATGGTGACAACATGCTAGAGGAGTCCCCGAAGTAGGCATTTTGTCATCAGATTAGCCACCAGCATTCTT-AAAGCGCCGAAATAGCATGCCCTGGTACAAGGGGTGGACCAAGGAGACCAAGGGTGGTGTCGTCAAGGGAAAGACCCTCCTTGATGCCATCGATGCCATCGAGCCCCCTGTTCGTCCTTCCGACAAACCCCTTCGCCTCCCTCTCCAAGACGTCTACAAGATCGGTGGTATCGGAACAGTGCCCGTCGGTCGTGTCGAGACTGGTA---------------------------------------------------------------------------GTTCATATTCAGCTCCCGTCATCGAATTTTTGGAAGAATGGGGCCTCGAGTCACTGGAAGAGAATGCACATTCATCGACGCCCTGTACAAAGGTTTTCGTGAATGGTGTCTGGATGGGCGTGCATCGTGATCCCGCCAACCTTGTCAAGACGATCAAAAAACTTCGCCGAAAAGATGATATTAGTCCCGAGGTTTCTGTGGTTCGCGATATTCGTGAGAGGGAGCTTCGTCTCTACACTGATGCAGGGCGAGTTTGTCGACCTCTCTTTATTGTTGAAAATCAGCAACTTGCCCTGCAGAAGAAGCATATCAAATGGCTTAATCAAGGCTTCCGCGATGATGATGGCGAAGAGTTCAAGTGGGAACAGTTGGTGAAGACGGGGATAATTGAATTATTGGATGCCGAGGAAGAGGAAACGGTGATGATTTCCATGACGCCGGAAGACTTGGAGAATTCCAGGTTACAATCTGCAGGCATCAACCCTCACGAGAATGATGGAGAGTATGACCCTGCGGCTCGGCTAAAGGCTGGAATCAATGCGCACACGTGGACTCACTGCGAAATTCATCCTAGTATGATCCTTGGTGTCTGTGCTAGTATCATTCCTTTTCCCGATCACAACCAGGTGCGTACTGCTTCGCC-GTGGACTGCAT-----------------------------------------------
>Butyriboletus_huangnianlaii_FHMU_2207_(N.K.Zeng3246)_China
------------------------------TTTC--GAGGGGG-----------------GAAGGT----------GGAATCA---TGGA--G-ACTGTCGCTGGCCCTCCC------------------CTGGGCATGTGCACGTCTTTCTTTTTTCGCCG--------------------A---CC--T-TTTCTCTCACTCT--CACACACCTGTGCACCTGTTGTAGATCCTTG--AAAGAGG--AT-CTATGTTTTT-----TCAC-ATCACAC--CT-GTCGCATGTCTATAGAATGT--A---------------------------TGGTCAATGATTT------GTATTAAATC-ATACAACTTTCAGCAACGGATCTCTTGGCTCTCGCATCGATGAAGAACGCAGCGAATTGCGATAAGTAATGTGAATTGCAGATTTTCAGTGAATCATCGAATCTTTGAACGCACCTTGCGCTCCTTGGTATTCCGAGGAGCATGCCTGTTTGAGTGTCATC-GAATTT-ATCAAT---CCAA-----------------GTTCTTGAC------------------------TTGAAC-TTG-GATTT-GGACTT-GGGAGCTGCTGGCGGT---GAAAAG--CTGTCGGCTCTCCTGAAATGCATTAGCAAA--GGATG-GTGCAGG-TCTTT---GACGTGC-ACGGCC-TTCGGCGTGATA--ATGATCGTCGTGGCT-GGA-GCG--TT----CGGA---CAATATTGCATTTGA-AT---CTGTCCAT--------GTTGCTT-C----TAATTCT--CTA--GG---CT--------AGC------CTCG-AGTTA-AGTCGGCTTCAGCTAC--TA-----------------------------------------------------------------------------------------------------------------------------AACAAGGATT-CCCCTAGTAACTGCGAGTGAAGCGGGAAGAGCTCAAATTTTGAATCTGGCAGTC-CTTG--GCTGTCCGAGTTGTAATCTAGAGAAGTGTTTTCCGCGCT-GGACCGTGTATAAGTCTCCTGGAAGGGAGCGTCGTAGAGGGTGAGAATCCCGTCTTTGACACGGACCA--CCAGTGCTATGTGATGCGCTCTCGACGAGTCGAGTTGTTTGGGAATGCAGCTCAAATTGGGTGGTAAACTCCATCTAAAGCTAAATACAGGCGAGAGACCGATAGCGAACAAGTACCGTGAGGGAAAGATGAAAAGAACTTTGGAAAGAGAGTTAAACAGTACGTGAAATTGCTGAAAGGGAAACGCTTGATGTCAGTCGCGTCGGCC-GGGGATCAACCTTGCTTC-TCGCTCGGTGTATTTCCTGGTCGANGGGTCAGCATCAGTTTCGGTC-GCCGTACAAGGGCGAGGGGAACGTGGCACTC---CTC-GGAG-TGTG-TTATAGCCTTTCGTCGCATGCGGTGG-TCGGGACTGAGGAGCTCAGCACGGCCTC--------GGC---TTGTGC-TCAGGATGCTGGCATAATGGCCTTAAGCGACCCGTCTTGAAACACGGACCAAGGAGTCTAACATGCCTGCGAGTGTTTGGGTGGTAAACCCGAGCGCGTAATGAAAGTGAAA-GTTGAGACCTCTGTCGT-GGAGGGCATCGACGCCCGGACCTGAGTCTTTGACGACGGATCTGCGGTAGAGCATGCATGTTGGGACCCGAAAGATGGTGAACTATGCCTGAATAGGGTGAAGCCAGAGGAAACTCTGGTGGAGG-------------------------------------------------------------------------------------------------------------------------------------------------------------------------------------------------------------------------------CAAGATGGACACTACCAAGGTGTGTTGTACATTCCCTTCAGATGCAATGTGGTCTGATGTGTCCCCAATAGTGGAGCGAGGACCGCTTCAACGAAATTATCAAGGAAACCTCGACCTTCATTAAGAAGGTCGGCTACAACCCCAAAGCCGTCGCTTTCGTGCCCATTTCCGGCTGGCATGGTGACAACATGCTGGAGGAATCCCCCAAGTATGTATTATGTTATCGAATTAACCTCTAGCATTCTC-AAAGCGCCGAAACAGTATGCCCTGGTACAAGGGCTGGACCAAGGAGACCAAGGGTGGTGTCGTCAAGGGAAAGACTCTCCTCGACGCTATCGATGCCATTGAGCCTCCCGTTCGTCCCTCCGACAAGCCCCTTCGTCTTCCTCTCCAGGATGTCTACAAGATCGG-------------------------------------------------------------------------------------------------------------------GGTTCATATTCTGCTCCCGTCATCGAATTCTTGGAAGAATGGGGTCTTGAATCACTGGAAGAGAATGCACATTCGTCGACGCCATGCACAAAGGTTTTCGTAAACGGTGTCTGGATGGGCGTGCATCGTGATCCCGCCAATCTTGTCAAGACGATCAAAAAACTTCGCCGAAAGGATGACATTAGTCCCGAGGTTTCTGTTGTCCGCGATATTCGTGAGAGGGAGCTCCGTCTCTACACTGATGCAGGGCGAGTTTGTCGGCCGCTCTTCATTGTCGAAAACCAGCAGCTTGCCCTCCAGAAGAAGCATATCAAATGGCTTAATCAGGGCTACCGC---GATGATGGCGAAGAGTTCAAATGGGAACAACTGGTGAAGACAGGGATAATTGAGTTATTGGATGCTGAGGAGGAGGAAACGGTGATGATCTCCATGACGCCGGAGGACTTGGAAAATTCCAGGTTACAATCTGCAGGCATCAACCCCCACGAGAATGATGGCGAGTTTGACCCTGCGGCGCGACTAAAGGCTGGAATCAATGCGCACACATGGACCCACTGCGAGATTCACCCTAGTATGATTCTTGGCGTCTGTGCCAGTATCATTCC-----------------------------------------------------------------------------------------------
>Butyriboletus_peckii_3959_USA
---------------------------------------------------------------------------------------------------------------------------------------------------------------------------------------------------------------------------------------------------------------------------------------------------------------------------------------------------------------------------------------------------------------------------------------------------------------------------------------------------------------------------------------------------------------------------------------------------------------------------------------------------------------------------------------------------------------------------------------------------------------------------------------------------------------------------------------------------------------------------------------------------------------------------------------------------------------------------------------------------------------------------------------------------------------------------------------------------------------------------------------------------------------------------------------------------------------------------------------------------------------------AGTCGAGTTGTTTGGGAATGCAGCTCAAAATGGGTGGTAAACTCCATCTAAAGCTAAATACAGGCGAGAGACCGATAGCGAACAAGTACCGTGAGGGAAAGATGAAAAGAACTTTGGAAAGAGAGTTAAACAGTACGTGAAATTGCTGAAAGGGAAACGCTTGATGTCAGTCGCGTTGGCT-GGGGATCAACCTTGCTTT-TCGCTGGGTGTACTTCCCGGTCGACGGGTCAGCATCAGTTTCAGTC-ATCGTACAAGGGCGAGGGGAACGTGGCACTC---TCC-GGAG-TGTG-TTATAGCCTTTCATCATATGCGGTGG-TCGGGACTGAGGAGCTCAGCACGGCTTT--------GGC---TTGTGC-TCAGGATGCTGGCATAATGGCCTTAAGCGACCCGTCTTGAAACACGGACCAAGGAGTCTAACATGCCTGCGAGTGTTTGGGTGGTAAACCCGAGCGCGTAATGAAAGTGAAA-GTTGAGACCTCTGTCAT-GGAGGGCATCGACGCCCGGACCTGAGTCTTTGACGACGGATCTGCGGTAGAGCATGTATGTTGGGACCCGAAAGATGGTGAACTATGCCTGAATAGGGTGAAGCCAGAGGAAACTCTGGTGGAGGCTCGTAGCGATTCTGACGTGCAAATCGATCGTCGAATTTGGGTAT-----------------------------------------------GAGTGCGACATCCTCATTATCGCGGGTGGTACTGGTGAGATCGAGGCTGGTATCTCCAAGGACGGTCAGACCCGTGAACACGCTCTTCTGGCGTTCACGCTTGGCGTGCGTCAGCTCATCGTTGCTGTAAACAAGATGGACACGACCAAGGTGTGTTGTAAAATCTCCTCAGATG-AATGTGGTTTGATGTGTCGCCAATAGTGGAGTGAGGACCGCTTCAACGAAATTATCAAGGAAACCTCGACCTTCATTAAGAAGGTCGGTTACAACCCCAAAGCCGTCGCTTTCGTGCCCAATTCCGGCTGGCATGGTGACAACATGCTGGAGGAGTCCCCCAAGTAAGCATTACGTTACCAGATCGATCTCTAGCATTCTC-AAAGCGCCGAAATAGTATGCCCTGGTACAAGGGCTGGACCAAGGAGACCAAGGGTGGTGTTGTCAAGGGAAAGACCCTCCTTGATGCCATCGATGCCATCGAGCCTCCTGTTCGTCCCTCCGACAAACCCCTTCGTCTTCCTCTCCAGGATGTCTACAAGATCGGTGGTATCGGAACAGTGCCCGTCGGTCGTGTTGAAACTGGTATTATCAAGGCTGGCATGGTCGTTACTTTCGCACCTTCAAACGTGACTACTGAAGTCAAGTCGGTTGAAATGCAC-------------------------------------------------------------------------------------------------------------------------------------------------------------------------------------------------------------------------------------------------------------------------------------------------------------------------------------------------------------------------------------------------------------------------------------------------------------------------------------------------------------------------------------------------------------------------------------------------------------------------------------------------------------------------------------------------------------------------------
>Butyriboletus_persolidus_Arora11102_USA
---------------------------------------------------------------------------------------------------------------------------------CTGGGGCATGTGCACGTCTTCC--TTTTCATTG--------------------A---CC--T--TTCTCATACACA---ACACACCTGTGCACCTGTTGTAGGTCCTCA--GAAGAGG--AT-CTATGTTTT------TCAC-ATCACAC-ACC-GTCGTATGTCTATAGAATGT--ATCGAAGACCGTCTCA------------TGACGGTCG-----ATA-----ATAAATC-ATACAACTTTCAGCAACGGATCTCTTGGCTCTCGCATCGATGAAGAACGCAGCGAATTGCGATAAGTAATGTGAATTGCAGATTTTCAGTGAATCATCGAATCTTTGAACGCACCTTGCGCTCCTTGGTATTCCGAGGAGCATGCCTGTTTGAGTGTCATT-GAATTT-CTCAAA---CTCA-----------------TGTCTTTTT-------------------------AGGCC-ATGAGCTTTTGGAGTT-GGGGGCTGCTGGCGGC---GAAAAG--CTGTCAGCTCTCCTGAAATGTATTAGCAAA--GGAC---GGCAAG-TCTTT---GACGTGC-ACGGCC-TTCGACGTGATA--ATGATCGTCGTGGCT-GGA-GCG---T----CGGA---CA----TGCAT--GA-AT---C-GTCTGT--------GCTGCTT-C----TAATC----CTA--GG---CT--------AGC------CTTG-GCTT--GGTCAC--TTAGCTAC--TAGTT-GG-TC-GTGAGGCTGACA-AACRG-TTGAG---CTAGCTGAGC-----TAGG--CT--------TG-GTCTCTATT-CGAAACT-------TGACCTCAAATCAGCGGAGGAAAAGAAACTAACAAGGATT-CCCCTAGTAACTGCGAGTGAAGCGGGAAGAGCTCAAATTTTGAATCTGGCAGTC-CTTG--GCTGTCCGAGTTGTAATCTAGAGAAGTGTTTTCYGCGCT-GGACCGTGTATAAGTCTCCTGGAAGGGAGCGTCATAGAGGGTGAGAATCCCGTCTTTGACAYGGACTA--CCAGTGCTATGTGATGCGCTCTCGACGAGTCGAGTTGTTTGGGAATGCAGCTCAAAAYGGGTGGTAAACTCCATCTAAAGCTAAATACAGGCGAGAGACCGATAGCGAACAAGTACCGTGAGGGAAAGATGAAAAGAACTTTGGAAAGAGAGTTAAACAGTACGTGAAATTGCTGAAAGGGAAACGCTTGATGTCAGTCACGTTGGCT-GGGGATCAACCTTGCTTC-TCGCTGGGTGTACTTCCCGGTCGACGGGTCAGCATCAGTTTCAGTC-GCTGTACAAGGGTGAGGGGAACGTGGCACTC---CTC-GGAG-TGTG-TTATAGCCTTTCATCGTATGCAGTGG-TCGGGACTGAGGAGCTCAGCACGGCTTC-------TTGC---TTGTGC-TCAGGATGCTGGCATAATGGCCTTAAGCGACCCGT------------------------------------------------------------------------------------------------------------------------------------------------------------------------------------------------------------------------------------------------------------------------------------------------------------------------------------------------------------------------------------------------------------------------------------------------------------------------------------------------------------------------------------------------------------------------------------------------------------------------------------------------------------------------------------------------------------------------------------------------------------------------------------------------------------------------------------------------------------------------------------------------------------------------------------------------------------------------------------------------------------------------------------------------------------------------------------------------------------------------------------------------------------------------------------------------------------------------------------------------------------------------------------------------------------------------------------------------------------------------------------------------------------------------------------------------------------------------------------------------------------------------------------------------------------------------------------------------------------------------------------------------------------------------------------------------------------------------------------------
>Butyriboletus_primiregius_JLF2030_USA
------------------------------------------------------------GAAGAT-----------GAGGAG---TGAA--G-ACTGTCGCTGGCCCCATCT----------------CTGGGGCATGTGCACGTCTTCC--TTTTTGTTG--------------------A---CC--T--TTCTCACACACA---ACACACCTGTGCACCTATTGTAGGTCCTCG--GAAGAGG--AT-CTATGTTTT------TCAC-ATCACAC-ACT-GTCGTATGTCTATAGAATGT--ATTGAAAACCGTCCAGG-----------T---GACGGTTG--ATAATA--ATAAATC-ATACAACTTTCAGCAACGGATCTCTTGGCTCTCGCATCGATGAAGAACGCAGCGAATTGCGATAAGTAATGTGAATTGCAGATTTTCAGTGAATCATCGAATCTTTGAACGCACCTTGCGCTCCTTGGTATTCCGAGGAGCATGCCTGTTTGAGTGTCATT-GAATTT-CTCAAA---CCCA-----------------TGTCTTTTT------------------------CAAGGC-ATGAGCTT--GGAGTT-GGGGGCTGCTGGCGGT---GAAAAG--CTGTCGGCTCTCCTGAAATTTATTAGCAAA-AGGATG--GGCAAG-TCATT---GATGTGC-ACGGCC-TTTGACGTGATA--ATGATCGTCATGGCT-GGA-GCG---T----CAGA---CA----TGCAT--GA-AT---CTGTCTGT--------GCTGCTT-C----TAATC----CTA--GG---CT--------AGC------CTTG-GCTT--GGTCAC--TTAGCTAC--TAGTT-GG-TC-GTGAGGCTGACGAAA--G-TTGAG---CAGGCTGAGC-----TAGG--CT-------TTT-GTCTCTATT-CGAAACT-------TGACCTCAAATCAGCGGAGGAAAAGAAACTAACAAGGATT-CCCCTAGTAACTGCGAGTGAAGCGGGAAGAGCTCAAATTTTGAATCTGGCAGTC-CTTG--GCTGTCCGAGTTGTAATCTAGAGAAGTGTTTTCCGCGCC-GGACCGTGTATAAGTCTCCTGGAAGGGAGCGTCGTAGAGGGTGAGAATCCCGTCTTTGACACGGACTA--CCAGTGCTATGTGATGCGCTCTCGACGAGTCGAGTTGTTTGGGAATGCAGCTCAAAACGGGTGGTAAACTCCATCTAAAGCTAAATACAGGCGAGAGACCGATAGCGAACAAGTACCGTGAGGGAAAGATGAAAAGAACTTTGGAAAGAGAGTTAAACAGTACGTGAAATTGCTGAAAGGGAAACGCTTGATGTCAGTCACGTTGGCT-GGGGATCAACCTTGCTTC-TCGCTGGGTGTACTTCCCGGTCGACGGGTCAGCATCAGTTTCAGTC-GCCGTACAAGGATGAGGGGAACGTGGCACTC---CTC-GGAG-TGTG-TTATAGCCTTTCGTCATATGCGGCGG-TCGGGACTGAGGTGCTCAGCACAGCTTC-------TTGC---TTGTGC-TCAGGATGCTGGCATAATGGCCTTAAGCGACCCGTCT----------------------------------------------------------------------------------------------------------------------------------------------------------------------------------------------------------------------------------------------------------------------------------------------------------------------------------------------------------------------------------------------------------------------------------------------------------------------------------------------------------------------------------------------------------------------------------------------------------------------------------------------------------------------------------------------------------------------------------------------------------------------------------------------------------------------------------------------------------------------------------------------------------------------------------------------------------------------------------------------------------------------------------------------------------------------------------------------------------------------------------------------------------------------------------------------------------------------------------------------------------------------------------------------------------------------------------------------------------------------------------------------------------------------------------------------------------------------------------------------------------------------------------------------------------------------------------------------------------------------------------------------------------------------------------------------------------------------------------------
>Butyriboletus_pseudospeciosus_KUN-HKAS_63513_China
AGGTGAACCTGCGGAAGGATCATTATCGAATTTC--GAGGGGG-----------------GAAGGC----------GGAATCA---TGGA--G-ACTGTCGCTGGCCCTCCC-----------------CTGGG-CATGTGCACGTCTTTCTTTTTTTGCCG--------------------A---CC--T-TTTCTCTCACTCTCTCACACACCTGTGCACCTGTTGTAGATCCTTG--AAAGAGG--AT-CTATGTTTTT-----TCAC-ATCACAC--CT-GTCGCATGTCTATAGAATGT--A---------------------------TGGTCAATG-----ATTT-GTATTAAATC-ATACAACTTTCAGCAACGGATCTCTTGGCTCTCGCATCGATGAAGAACGCAGCGAATTGCGATAAGTAATGTGAATTGCAGATTTTCAGTGAATCATCGAATCTTTGAACGCACCTTGCGCTCCTTGGTATTCCGAGGAGCATGCCTGTTTGAGTGTCATC-GAATTT-ATCAAT---CCAA-----------------GTTCTTGAC------------------------TTGAAC--TTGGATTT-GGACTT-GGGAGCTGCTGGCGGT---GAAAAG--CTGTCGGCTCTCCTGAAACGCATTAGCAAA--GGATG-GTGCAGG-TCTTT---GACGTGC-ACGGCC-TTCGACGTGATA--ATGATCGTCGTGGCT-GGA-GCG--TT----CGGA---CAATATTGCATTTGA-AT---CTGTCCAT--------GTTGCTT-C----TAATTCT--CTA--GG---CT--------AGC------CTCG-AGTTA-AGTCGGCATCAGCTAC--TAGTT-GGTTCCATGTGGACGACG-AA-CG-TTGAAAACCAGGCTGAACTTTTTTGGGGGCT-------TGTCCTCTCTCTTTCGAAACT-------TGACCTCAAATCAGCGGAGGA-------------------------------------------GGGAAGAGCTCAAATTTTGAATCTGGCAGTC-CTTG--GCTGTCCGAGTTGTAATCTAGAGAAGTGTTTTCCGCGCT-GGACCGTGTATAAGTCTCCTGGAAGGGAGCGTCATAGAGGGTGAGAATCCCGTCTTTGACACGGACTA--CCAGTGCTATGTGATGCGCTCTCGACGAGTCGAGTTGTTTGGGAATGCAGCTCAAATTGGGTGGTAAACTCCATCTAAAGCTAAATACAGGCGAGAGACCGATAGCGAACAAGTACCGTGAGGGAAAGATGAAAAGAACTTTGGAAAGAGAGTTAAACAGTACGTGAAATTGCTGAAAGGGAAACGCTTGATGTCAGTCGCGTCGGCC-GGGGATCAACCTTGCTTC-TCGCTCGGTGTATTTCCTGGTCGACGGGTCAGCATCAGTTTCGGTC-GCCGTACAAGGGCGAGGGGAACGTGGCACTC---CTC-GGAG-TGTG-TTATAGCCTTTCGTCGCATGCGGTGG-TCGGGACTGAGGAGCTCAGCACGGCTTC--------GGC---TTGTGC-TCAGGATGCTGGCATAATGGCCTTAAGCGACCCGTCTTGAAACACGGACCAAGGAGTCTAACATGCCTGCGAGTGTTTGGGTGGTAAACCCGAGCGCGTAATGAAAGTGAAA-GTTGAGACCTCCGTCGT-GGAGGGCATCGACGCCCGGACCTGAGTCTTTGACGACGGATCTGCGGTAGAGCATGCATGTTGGGACCCGAAAGATGGTGAACTATGCCTGAATAGGGTGAAGCCAGAGGAAACTCTGGTGGAGGCTCGTAGCGATTCTGACGTGCAAATCGATCGTCGAATTTGGGTATAGGGGCGAAAGACTATCAAAAACATGATCACCGGTACCTCCCAGGCTGATTGCGCCATCCTCATTATTGCCGCTGGTACTGGTGAGTTCGAGGCTGGTATCTCCAAGGACGGTCAGACCCGCGAACACGCTCTTCTGGCGTTCACCCTTGGCGTGCGCCAGCTCATCGTTGCTGTAAACAAGATGGACACGACCAAGGTGTGTTGTACATTCCCTTCAGGTGCAATGTGGTCTGATGTGTCCCCAATAGTGGAGCGAGGACCGCTTCAACGAAATTATCAAGGAAACCTCGACCTTCATTAAGAAGGTCGGCTACAACCCCAAAGCCGTCGCTTTTGTGCCCATTTCCGGCTGGCATGGTGACAACATGCTGGAGGAATCCCCCAAGTATGTATCATGTTGTCGAATTAACCTCTAGCATTCTC-AAAGCGCCGAAATAGTATGCCCTGGTACAAGGGCTGGACCAAGGAGACCAAGGGTGGTGTCGTCAAGGGAAAGACTCTCCTCGATGCCATTGATGCCATTGAGCCTCCTGTTCGTCCCTCCGACAAACCCCTTCGTCTTCCTCTCCAGGATGTCTACAAGATCGGTGGTATCGGAACAGTGCCCGTCGGTCGTGTTGAAACT-------------------------------------------------------------------------------------------------------------------------------------------------------------------------------------------------------------------------------------------------------------------------------------------------------------------------------------------------------------------------------------------------------------------------------------------------------------------------------------------------------------------------------------------------------------------------------------------------------------------------------------------------------------------------------------------------------------------------------------------------------------------------------------------------------------
>Butyriboletus_pseudospeciosus_KUN-HKAS_63596_China
--------------------------------------------------------------------------------------------------------------------------------------------------------------------------------------------------------------------------------------------------------------------------------------------------------------------------------------------------------------------------------------------------------------------------------------------------------------------------------------------------------------------------------------------------------------------------------------------------------------------------------------------------------------------------------------------------------------------------------------------------------------------------------------------------------------------------------------------------------------------------------------------------------------------------------------------------------------------------------------------------------------------------------------------------------------------------------------GGGAAGAGCTCAAATTTTGAATCTGGCAGTC-CTTG--GCTGTCCGAGTTGTAATCTAGAGAAGTGTTTTCCGCGCT-GGACCGTGTATAAGTCTCCTGGAAGGGAGCGTCATAGAGGGTGAGAATCCCGTCTTTGACACGGACTA--CCAGTGCTATGTGATGCGCTCTCGACGAGTCGAGTTGTTTGGGAATGCAGCTCAAATTGGGTGGTAAACTCCATCTAAAGCTAAATACAGGCGAGAGACCGATAGCGAACAAGTACCGTGAGGGAAAGATGAAAAGAACTTTGGAAAGAGAGTTAAACAGTACGTGAAATTGCTGAAAGGGAAACGCTTGATGTCAGTCGCGTCGGCC-GGGGATCAACCTTGCTTC-TCGCTCGGTGTATTTCCTGGTCGACGGGTCAGCATCAGTTTCGGTC-GCCGTACAAGGGCGAGGGGAACGTGGCACTC---CTY-GGAG-TGTG-TTATAGCCTTTCGTCGCATGCGGTGG-TCGGGACTGAGGAGCTCAGCACGGCTTC--------GGC---TTGTGC-TCAGGATGCTGGCATAATGGCCTTAAGCGACCCGTCTTGAAACACGGACCAAGGAGTCTAACATGCCTGCGAGTGTTTGGGTGGTAAACCCGAGCGCGTAATGAAAGTGAAA-GTTGAGACCTCCGTCGT-GGAGGGCATCGACGCCCGGACCTGAGTCTTTGACGACGGATCTGCGGTAGAGCATGCATGTTGGGACCCGAAAGATGGTGAACTATGCCTGAATAGGGTGAAGCCAGAGGAAACTCTGGTGGAGGCTCGTAGCGATTCTGACGTGCAAATCGATCGTCGAATTTGGGTATAGGGGCGAAAGACTATCAAAAACATGATCACCGGTACCTCCCAGGCTGATTGCGCCATCCTCATTATTGCCGCTGGTACTGGTGAGTTCGAGGCTGGTATCTCCAAGGACGGTCAGACCCGCGAACACGCTCTTCTGGCGTTCACCCTTGGCGTGCGCCAGCTCATCGTTGCTGTAAACAAGATGGACACGACCAAGGTGTGTTGTACATTCCCTTCAGGTGCAATGTGGTCTGATGTGTCCCCAATAGTGGAGCGAGGACCGCTTCAACGAAATTATCAAGGAAACCTCGACCTTCATTAAGAAGGTCGGCTACAACCCCAAAGCCGTCGCTTTTGTGCCCATTTCCGGCTGGCATGGTGACAACATGCTGGAGGAATCCCCCAAGTATGTATCATGTTGTCGAATTAACCTCTAGCATTCTC-AAAGCGCCGAAATAGTATGCCCTGGTACAAGGGCTGGACCAAGGAGACCAAGGGTGGTGTCGTCAAGGGAAAGACTCTCCTCGATGCCATTGATGCCATTGAGCCTCCTGTTCGTCCCTCCGACAAACCCCTTCGTCTTCCTCTCCAGGATGTCTACAAGATCGGTGGTATCGGAACAGTGCCCGTCGGTCGTGTTGAAACT------------------------------------------------------------------------------GGTTCATATTCTGCTCCCGTCATCGAATTCTTGGAAGAATGGGGTCTTGAATCACTGGAAGAGAATGCACATTCGTCGACGCCATGCACAAAGGTTTTCGTAAATGGTGTCTGGATGGGCGTGCATCGTGATCCCGCTAATCTTGTCAAGACGATCAAAAAACTTCGCCGAAAGGATGACATTAGTCCCGAAGTTTCTGTTGTCCGCGATATTCGTGAGAGGGAGCTCCGTCTCTACACTGATGCAGGGCGAGTTTGTCGACCGCTCTTCATTGTCGAAAACCAGCAGCTTGCCCTCCAGAAGAAGCATATCAAATGGCTTAATCAGGGCTACCGC---GATGATGGCGAAGAGTTCAAATGGGAACAACTGGTGAAGACAGGGATAATTGAGTTATTGGATGCTGAGGAGGAGGAAACGGTGATGATCTCCATGACGCCGGAGGACTTGGAAAATTCCAGGTTACAATCTGCAGGCATCAACCCCCACGAGAATGATGGCGAGTTTGACCCTGCGGCGCGACTAAAGGCTGGAATCAATGCGCACACATGGACCCACTGTGAGATTCACCCTAGTATGATTCTTGGCGTCTGTGCCAGTATCATTCCTTTCCCCGATCACAACCAAGTGCGTACTGCTTCGAC-GTGGATTGATATTGGCCTTACACTTCTACAGTCACCACGTAACACCTACCAATCCGCC
>Butyriboletus_pulchriceps_R._Chapman_0945_USA
AGGTGAACCTGCGGAAGGATCATTATTGAATT-CT-GAGGAG------------------GAAGAC----------CGAGAGG---TGGA--G-ACTGTTGCTGGCCCTCCC------------------TGGGGCATGTGCACGTCTTCC--TTTTCGTCG--------------------A---CC--T--TTCTCACACACA---ACACACCTGTGCACCTGTTGTAGGTCCTCG--AAAGAGG--AT-CTATGTTTT------TCAC-ATCACAC-ATC-ATCGTATGTCTATAGAATGT--ATTGAAGACTGTCTGA------------TGATGGTCG-----ATA-----ATAAATT-ATACAACTTTCAGCAACGGATCTCTTGGCTCTCGCATCGATGAAGAACGCAGCGAATTGCGATAAGTAATGTGAATTGCAGATTTTCAGTGAATCATCGAATCTTTGAACGCACCTTGCGCTCCTTGGTATTCCGAGGAGCATGCCTGTTTGAGTGTCATTTGAATTT-CTCAAA---CCCA-----------------TGTCTTTTTTTTTTAATA---------------TAGGGC-ATGGGCTTT-GGAGTTTGGGGGCTGCTGGTGGC---AAAAAG--CTGTCAGCTCTCCTGAAATGCATTAGCAAA--GGAC---GGCGAG-TCTTT---GACGTGC-ACGGCC-TTCGACGTGATA--ATGATCGTCGTGGCT-GGA-GCG---T----CAGA---CA----TGCAT--GA-AT---C-GTCTGT--------GCTGCTT-C----TAATCTCC-CTA--GG---CT--------AGC------CTTG-GGTT--GGTCAC--TTAGCTAC--TAGTC-GG-TC-ATGAGGCTGATG-AA-CG-TTGAG---TGGGCCAAGC-----TAGG--CT-------AAT-GTCTCTATT-CGAAACT-------TGACCTCACATCAGCGGAGGAAAAGAAACTAACAAGGATT-CCCCTAGTAACTGCGAGTGAAGCGGGAAGAGCTCAAATTTTGAATCTGGCAGTC-CTTG--GCTGTCCGAGTTGTAATCTAGAGAAGTGTTTTCCGCGCT-GGTCCGTGTATAAGTCTCCTGGAAGGGAGCGTCGTAGAGGGTGAGAATCCCGTCTTTGACATGGACTA--CCAGTGCTATGTGATGCGCTCTCGACGAGTCGAGTTGTTTGGGAATGCAGCTCAAAATGGGTGGTAAACTCCATCTAAAGCTAAATACAGGCGAGAGACCGATAGCGAACAAGTACCGTGAGGGAAAGATGAAAAGAACTTTGGAAAGAGAGTTAAACAGTACGTGAAATTGCTGAAAGGGAAACGCTTGATGTCAGTCGCGTTGGCT-GGGGATCAACCTTGCTTC-TCGCTGGGTGTACTTCCCGGTCGACGGGTCAGCATCAGTTTCAGTC-ATCGTACAAGGGCGAGGGGAACGTGGCACTC---TCC-GGAG-TGTG-TTATAGCCTTTCGTCATATGCGGTGG-TCGGGACTGAGGAGCTCAGCACGGCTTC--------AGC---TTGTGC-TCAGGATGCTGGCATAATGGCCTTAAGCGACCCGTCTTGAAACACGGACCAAGGAGTCTAACATGCCTGCGAGTGTTTGGGTGGTAAACCCGAGTGCGTAATGAAAGTGAAA-GTTGAGACCTCTGTCAT-GGAGGGCATCGACGCCCGGACCTGAGTCTTTGACGACGGATCTGCGGTAGAGCATGTATGTTGGGACCCGAAAGATGGTGAACTATGCCTGAATAGGGTGAAGCCAGAGGAAACTCTGGTGGAGGCTCGTAGCGATTCTGACGTGCAAATCGATCGTCGAATTTGGGTATAGG-GCGAAAGACTC----------------------------------------------------------------------------------------------------------------------------------GCTCGGCGTGCGTCAGCTCATCGTTGCTGTAAACAAGATGGACACGACCAAGGTGTGTTGTAAAATCTCCTCAGATG-AATGTGGTTTGATGTGTCGCCAATAGTGGAGTGAGGACCGCTTCAACGAAATTATCAAGGAAACCTCGACCTTCATTAAGAAGGTCGGTTACAACCCCAAAGCCGTCGCTTTCGTGCCCATTTCCGGCTGGCATGGTGACAACATGCTGGAGGAGTCCCCGTAGTAAGCATTACGTTACCAGATCGATCTCTAGCATTCTC-AAAGCGCCGAAGTAGTATGCCCTGGTACAAGGGCTGGACTAAGGAGACCAAGGGTGGTGTTGTCAAGGGAAAGACCCTCCTTGATGCCATCGATGCCATCGAGCCTCCTGTTCGTCCCTCCGACAAACCCCTTCGTCTTCCTCTCCAGGATGTCTACAAGATCGGTGGTATCGGAACAGTGCCCGTCGGTCGTGTTGAAACTGGTATTATCAAGGCTGGCATGGTCGTTACTTTCGCACCTTCAAACGTGACTACTGAAGTCAAGTCGGTTGAAATGCAC-------------------------------------------------------------------------------------------------------------------------------------------------------------------------------------------------------------------------------------------------------------------------------------------------------------------------------------------------------------------------------------------------------------------------------------------------------------------------------------------------------------------------------------------------------------------------------------------------------------------------------------------------------------------------------------------------------------------------------
>Butyriboletus_quercireguis_Arora11100_USA
---------------------------------------------------------------------------------AG---TGAA--G-ACTGTCGCTGGCCCCACCTAT------------GTCTGGGGCATGTGCACGTCTTYC--TTTTTGTTG--------------------A---CC--T--TTCTCACACACA---ACACACCTGTGCACCTATTGTAGGTCCTYG--GAAGAGG--AT-CTATGTTTT------TCAC-ATCACAC-ACC-GTCGTATGTCTATAGAATGT--ATTGAAAACTGTCCAGG-----------TGACGGTTG-----ATAATA--ATAAATC-ATACAACTTTCAGCAACGGATCTCTTGGCTCTCGCATCGATGAAGAACGCAGCGAATTGCGATAAGTAATGTGAATTGCAGATTTTCAGTGAATCATCGAATCTTTGAACGCACCTTGCGCTCCTTGGTATTCCGAGGAGCATGCCTGTTTGAGTGTCATT-GAATTT-ATCAAA---TCCA-----------------TGTCTTTTT-------------------------AAGGC-ATGAGCTTT-GGAGTT-GGGGGCTGCTGGTGGC---GAAAAG--CTGTCAGCTCTCCTGAAATGCATTAGCAAA-AGGATG--GGCGAG-TCATT---GACGTGC-ACGGCCTTTTGACGTGATA--ATGATCGTCGTGGCT-GGA-ACG---T----YCGA---CC----TGCCT--GA-AT---CCCTYYGG--------GSYGSTT-Y----YWATCC---CTA--GG---CT--------AGC------CTTG-GCTT--GGTCAA-CTTAGCTAC--TAGTC-GG-TC-ATGAGGCTGATG-AA-CG-YTGAG---CAGGCTGAGC-----TATG--CT-------TTT-GTCTCTATT-CGAAACT-------TGACCTCAGATCAGCGGAGGAAAAGAAACTAACAAGGATT-CCCCTAGTAACTGCGAGTGAAGCGGGAAGAGCTCAAATTTTGAATCTGGCAGTC-CTTG--GCTGTCCGAGTTGTAATCTAGAGAAGTGTTTTCCGCGCC-GGACCGTGTATAAGTCTCCTGGAAGGGAGCGTCGTAGAGGGTGAGAATCCCGTCTTTGACACGGACTA--CCAGTGCTATGTGATGCGCTCTCGACGAGTCGAGTTGTTTGGGAATGCAGCTCAAAACGGGTGGTAAACTCCATCTAAAGCTAAATACAGGCGAGAGACCGATAGCGAACAAGTACCGTGAGGGAAAGATGAAAAGAACTTTGGAAAGAGAGTTAAACAGTACGTGAAATTGCTGAAAGGGAAACGCTTGATGTCAGTCGCGTTGGCT-GGGGATCAACCTTGCTTC-GCGCTGGGTGTACTTCCCGGTCGACGGGTCAGCATCAGTTTCAGTC-GCCGTACAAGGGCGAGGGGAACGTGGCACTC---CTC-GGAG-TGTG-TTATAGCCTTTCGTCGTATGCGGCGG-TCGGGACTGAGG------------------------------------------------------------------------------------------------------------------------------------------------------------------------------------------------------------------------------------------------------------------------------------------------------------------------------------------------------------------------------------------------------------------------------------------------------------------------------------------------------------------------------------------------------------------------------------------------------------------------------------------------------------------------------------------------------------------------------------------------------------------------------------------------------------------------------------------------------------------------------------------------------------------------------------------------------------------------------------------------------------------------------------------------------------------------------------------------------------------------------------------------------------------------------------------------------------------------------------------------------------------------------------------------------------------------------------------------------------------------------------------------------------------------------------------------------------------------------------------------------------------------------------------------------------------------------------------------------------------------------------------------------------------------------------------------------------------------------------------------------------------------------------------------------------------
>Butyriboletus_regius_KUN-HKAS_84878_Germany
----------------------------------------------------------------------------------------------------------------------------------------------------------------------------------------------------------------------------------------------------------------------------------------------------------------------------------------------------------------------------------------------------------------------------------------------------------------------------------------------------------------------------------------------------------------------------------------------------------------------------------------------------------------------------------------------------------------------------------------------------------------------------------------------------------------------------------------------------------------------------------------------------------------------------------------------------------------------------------------------------------------------------------------------GAAACTAACAAGGATT-CCCCTAGTAACTGCGAGTGAAGCGGGAAGAGCTCAAATTTTGAATCTGGCAGTC-CTCG--GCTGTCCGAGTTGTAATCTAGAGAAGTGTTTTCCGCGCT-GGACCGTGTATAAGTCTCCTGGAAGGGAGCGTCGTAGAGGGTGAGAATCCCGTCTTTGACACGGACTA--CCAGTGCTATGTGATGCGCTCTCGACGAGTCGAGTTGTTTGGGAATGCAGCTCAAAACGGGTGGTAAACTCCATCTAAAGCTAAATACAGGCGAGAGACCGATAGCGAACAAGTACCGTGAGGGAAAGATGAAAAGAACTTTGGAAAGAGAGTTAAACAGTACGTGAAATTGCTGAAAGGGAAACGCTTGATGTCAGTCGCGTTGGCT-GGGGATCAACCTTGCTTC-TCGCTGGGTGTACTTCCCGGTCGACGGGTCAGCATCAGTTTCAGTC-ACCGTACAAGGGTGAGAGGAACGTGGCACTC---CTC-GGAG-TGTG-TTATAGCCTTTCGTCGTATGCGGTGGTTCGGGATGGAGGTGTTCACCACGGCTTCT-------TGC---TTGTGC-TCAGGATGCTGGCATAATGGCCTTAAGCGACCCGTCTTGAAACACGGACCAAGGAGTCTAACATGCCTGCGAGTGTTTGGGTGGTAAACCCGAGCGCGTAATGAAAGTGAAA-GTTGAGACCTCTGTCGT-GGAGGGCATCGACGCCCGGACCTGAGTCTTTGACGACGGATCTGCGGTAGAGCATGTATGTTGGGACCCGAAAGATGGT-------------------------------------------------------------------------------------------------------------------------------------------------------------------------------------------------------------------------------------------CCCTTGGTGTGCGTCAGCTCATCGTTGCTGTAAACAAGATGGACACGACCAAGGTGTGTTGTACATTCTCCTCAGATC-AATGTGGTTTGATGTGTCACCGATAGTGGAGTGAGGACCGCTTCAACGAAATTATCAAGGAAACCTCGACCTTCATTAAGAAGGTCGGCTACAACCCCAAGGCCGTCGCTTTTGTGCCCATTTCCGGCTGGCATGGTGACAACATGCTGGAGGAGTCCCCCAAGTAAGCATTATGTTATCAGATCGATCTCTAGCATTCTC-AAAGTGCCGAAATAGTATGCCCTGGTACAAGGGCTGGACCAAGGAGACCAAGGGTGGCGTTGTCAAGGGAAAGACCCTCCTCGATGCCATCGATGCCATCGAGCCTCCTGTTCGTCCCTCCGACAAACCCCTTCGTCTTCCTCTCCAGGACGTCTACAAGATCGGTGGTATCGGAACAGTGCCCGTCGGTCGTGTTGAAACTGGTATTATCAAGGCTGGCATGGTCGTTACATTCGCACCTTCAAATGTGACTACTGAAGTCAAGTCGGTTGAAATGCACGGTTCATATTCTGCTCCCGTCATCGAATTCTTGGAAGAGTGGGGTCTCGAATCACTGGAAGAGAATGCACATTCGTCGACGCCATGCACAAAGGTTTTTGTAAACGGTGTCTGGATGGGCGTGCATCGTGATCCCGCTAACCTTGTCAAGACGATCAAAAAACTTCGCCGAAAGGATGATATTAGTCCCGAAGTTTCTGTAGTCCGCGATATTCGTGAGAGGGAGCTCCGTCTCTACACTGATGCAGGGCGAGTTTGTCGACCGCTCTTCATTGTCGAAAATCAGCAGCTTGCCCTTCAGAAGAAGCATATCAAATGGCTTAATCAGGGCTACCGC---GAGGATGGCGAAGAGTTCAAGTGGGAACAGCTGGTAAAGACAGGGATAATTGAGTTATTGGATGCCGAGGAGGAGGAAACAGTGATGATTTCCATGACGCCGGAAGACTTGGAAAATTCCAGGTTACAATCTGCAGGCATTAACCCCCACGAGAATGATGGAGAGTTTGACCCCGCGGCGCGACTAAAGGCTGGAATCAATGCGCACACATGGACTCACTGCGAGATCCATCCTAGTATGATTCTTGGTGTCTGTGCCAGTATCATTCCTTTCCCCGATCACAACCAGGTGCGTACTGCTTCGAC-GTGGATTGATAATGGCCTTATACCTCTACAGTCCCCACGTAACACTTACCAATCCGCC
>Butyriboletus_regius_MB000287_Germany
AGGTGAACCTGCGGAAGGATCATTATCGAATT-CT-GAGGGG------------------GAAGAC-----------GAGGAG---TGAA--G-ACTGTCGCTGGCCCCACCTTT--------------CTGGGGCATGTGCACGTCTCCC--TTTTCGTTG--------------------A---CCC----TTCTCATACACA---ACACACCTGTGCACCTATTGTAGGTCCTCG--GAAGAGG--AT-CTATGTTTT------TCAC-ATCACAC-ACT-GTCGTATGTCTATAGAATGT--ATTGAAGACCGTCGCAGT----------GCGTGACGGTCG--ATAATA--ATAAATC-ATACAACTTTCAGCAACGGATCTCTTGGCTCTCGCATCGATGAAGAACGCAGCGAATTGCGATAAGTAATGTGAATTGCAGATTTTCAGTGAATCATCGAATCTTTGAACGCACCTTGCGCTCCTTGGTATTCCGAGGAGCATGCCTGTTTGAGTGTCATT-GAATTT-CTCAAA---CTCA-----------------TGTCTTTTT------------------------TAGGGC-ATGAGCTTTTGGAGTT-GGGGGCTGCTGGCGGT---GAAAAG--CTGTCGGCTCTCCTGAAATACATTAGCAAATAGGACG--GGCAAG-TCTTT---GACGTGC-ACGGCC-TTCGACGTGATA--ATGATCGTCGTGGCT-GGA-GCG---T----CGGA---CA----TGCAT--GA-AT---CTGTCTGT--------GCTGCTT-C----TAATCCCCCCTA--GG---CT--------AGC------CTTG-GCTT--GGTCAC-TTTAGCTAC--TAGTC-GG-TCAATCAGGCTGATG-AA-CG-TTGGG---CGGGCTGAGC-----TAGG--CT--------TT-GTCTCTATT-CGAAACT--------GACCTCAAATCAGCGGAGGAAAAGAAACTAACAAGGATT-CCCCTAGTAACTGCGAGTGAAGCGGGAAGAGCTCAAATTTTGAATCTGGCAGTC-CTCG--GCTGTCCGAGTTGTAATCTAGAGAAGTGTTTTCCGCGCT-GGACCGTGTATAAGTCTCCTGGAAGGGAGCGTCGTAGAGGGTGAGAATCCCGTCTTTGACACGGACTA--CCAGTGCTATGTGATGCGCTCTCGACGAGTCGAGTTGTTTGGGAATGCAGCTCAAAACGGGTGGTAAACTCCATCTAAAGCTAAATACAGGCGAGAGACCGATAGCGAACAAGTACCGTGAGGGAAAGATGAAAAGAACTTTGGAAAGAGAGTTAAACAGTACGTGAAATTGCTGAAAGGGAAACGCTTGATGTCAGTCGCGTTGGCT-GGGGATCAACCTTGCTTC-TCGCTGGGTGTACTTCCCGGTCGACGGGTCAGCATCAGTTTCAGTC-ACCGTACAAGGGTGAGAGGAACGTGGCACTC---CTC-GGAG-TGTG-TTATAGCCTTTCGTCGTATGCGGTGGTTCGGGATGGAGGTGTTCACCACGGCTTC-------TTGC---TTGTGC-TCAGGATGCTGGCATAATGGCCTTAAGCGACCCGTCTTGAAACACGGACCAAGGAGTCTAACATGCCTGCGAGTGTTTGGGTGGTAAACCCGAGCGCGTAATGAAAGTGAAA-GTTGAGACCTCTGTCGT-GGAGGGCATCGACGCCCGGACCTGAGTCTTTGACGACGGATCTGCGGTAGAGCATGTATGTTGGGACCCGAAAGATGGTGAACTATGCCTGAATAGGGTGAAGCCA-----------------------------------------------------------------------------------------------------------------------------------------------------------------------------------------------------------------GCTTGGTGTGCGTCAGCTCATCGTTGCTGTAAACAAGATGGACACGACCAAGGTGTGTTGTACATTCTCCTCAGATC-AATGTGGTTTGATGTGTCACCGATAGTGGAGTGAGGACCGCTTCAACGAAATTATCAAGGAAACCTCGACCTTCATTAAGAAGGTCGGCTACAACCCCAAGGCCGTCGCTTTTGTGCCCATTTCCGGCTGGCATGGTGACAACATGCTGGAGGAGTCCCCGTAGTAAGCATTATGTTATCAGATCGATCTCTAGCATTCTC-AAAGTGCCGAAGTAGTATGCCCTGGTACAAGGGCTGGACCAAGGAGACCAAGGGTGGCGTTGTCAAGGGAAAGACCCTCCTCGATGCCATCGATGCCATCGAGCCTCCTGTTCGTCCCTCCGACAAACCCCTTCGTCTTCCTCTCCAGGACGTCTACAAGATCGGTGGTATCGGAACAGTGCCCGTCGGTCGTGTTGAAACTGGTATTATCAAGGCTGGCATGGTCGTTACATTCGCACCTTCAAATGTGACTACTGAAGTCAAGTCGGTTGAAATGCAC-------------------------------------------------------------------------------------------------------------------------------------------------------------------------------------------------------------------------------------------------------------------------------------------------------------------------------------------------------------------------------------------------------------------------------------------------------------------------------------------------------------------------------------------------------------------------------------------------------------------------------------------------------------------------------------------------------------------------------
>Butyriboletus_roseoflavus_KUN-HKAS_63593_China
AGGTGAACCTGCGGAAGGATCATTATCGAATT-CT-GAGGGGGGGGGGGGG---------GAAGAT----------GGAGGAG---TGAA--G-ACTGTCGCTGGCCCCCATCTC-----------TGGGTGGGGCATGTGCACGTCTTCC--TTTTCGTCG--------------------AC-CCCC-T--TTCTCACACACAA-CACACACCTGTGCACCTGTTGTAGGTCCTCG--GAAGAGG--AT-CTATGTTTT------TCAC-ATCACAC-ACC-ATCGTATGTCTATAGAATGT--ATTGAAGACCGTCCGGGA----------TGGATGGTCA----ATAATA--TTAAATC-ATACAACTTTCAGCAACGGATCTCTTGGCTCTCGCATCGATGAAGAACGCAGCGAATTGCGATAAGTAATGTGAATTGCAGATTTTCAGTGAATCATCGAATCTTTGAACGCACCTTGCGCTCCTTGGTATTCCGAGGAGCATGCCTGTTTGAGTGTCATTTGAATTT-CTCAAAC--CCCA-----------------TGTCTTTTT------------------------TAGAGC-ATGAGCTTT-GGAGTT-GGGGGCTGCTGGCGGC---GAAAAG--CCGTCGGCTCTCCTGAAATGCATTAGCAAA--GGACG-GGGCAAG-TCTTT---GACGTGC-ATGGCC-TTCGACGTGATA--ATGATCGTCGTGGCTAGGA-GCG---T----CGGA---CA----TGCAT--GA-AT---CTGTCTGT--------GCTGCTT-C----TAATCCC--CTA--GG---CT--------AGC------CTCG-GCTT--GGTCACTTTTAACTAC--TAGTT-GG-TC-GTGAGGCTGACG-AA-CG-TTGAG--TTGGGCTGAGC-----AAGG--CT-------TTT-GTCTCTATT-CGAAACT-------TGACCTCAAATCAGCGGAGGA-------CTAACAAGGATT-CCCCTAGTAACTGCGAGTGAAGCGGGAAGAGCTCAAATTTTGAATCTGGCAGTCTCTTG--GCTGTCCGAGTTGTAATCTAGAGAAGTGTTTTCCGCGCT-GGACCGTGTATAAGTCTCCTGGAAGGGAGCGTCGTAGAGGGTGAGAATCCCGTCTTTGACACGGACTA--CCAGTGCTATGTGATGCGCTCTCGACGAGTCGAGTTGTTTGGGAATGCAGCTCAAAATGGGTGGTAAACTCCATCTAAAGCTAAATACAGGCGAGAGACCGATAGCGAACAAGTACCGTGAGGGAAAGATGAAAAGAACTTTGGAAAGAGAGTTAAACAGTACGTGAAATTGCTGAAAGGGAAACGCTTGATGTCAGTCGCGTTGGCT-GGGGATCAACCTTGCTTC-TCGCTGGGTGTACTTCCCGGTCGACGGGTCAGCATCAGTTTCGGTC-GCTGTACAAGGGCGAGGGGAACGTGGCACTC---TTC-GGAG-TGTG-TTATAGCCTTTCGTCGTATGCGGTGG-TCGGGACTGAGGAGCTCAGCACGGCTTT-------TTGC---TTGTGC-TCAGGATGCTGGCATAATGGCCTTAAGCGACCCGTCTTGAAACACGGACCAAGGAGTCTAACATGCCTGCGAGTGTTTGGGTGGTAAACCCGAGCGCGTAATGAAAGTGAAA-GTTGAGACCTCTGTCGT-GGAGGGCATCGACGCCCGGACCTGAGTCTTTGACGACGGATCTGCGGTAGAGCATGTATGTTGGGACCCGAAAGATGGTGAACTATGCCTGAATAGGGTGAAGCCAGAGGAAACTCTGGTGGAGGCTCGTAGCGATTCTGACGTGCAAATCGATCGTCGAATTTGGGTATAGGGGCGAAAGACTAACAAGAACATGATCACCGGTACCTCTCAGGCTGACTGCGCCATCCTCATTATCGCGGGTGGTACTGGTGAGTTCGAGGCTGGTATCTCCAAGGACGGTCAGACCCGTGAACACGCTCTTCTGGCGTTCACCCTTGGCGTGCGTCAGCTTATCGTTGCTGTAAACAAGATGGACACGACCAAGGTGTGTTGTACATTCTCCTTAAATG-AATGTGGTTTGATATGTCGCCAATAGTGGAGTGAGGACCGCTTCAACGAAATTATCAAGGAAACCTCGACCTTCATTAAGAAGGTCGGCTACAACCCCAAGGCCGTCGCTTTCGTGCCCATTTCCGGCTGGCATGGTGACAACATGTTGGAGGAGTCCCCTAAGTAAGCATTACCTTATCAGATTGATCTCTAGCATTCTC-AATGCGCCGAAATAGTATGCCCTGGTATAAAGGCTGGACCAAGGAGACCAAGGGTGGTGTTGTCAAGGGAAAGACCCTCCTCGATGCTATCGATGCTATCGAGCCTCCTGTTCGTCCCTCCGACAAACCCCTTCGTCTTCCTCTCCAGGATGTCTACAAGATCGGTGGTATCGGAACAGTGCCCGTCGGTCGTGTCGAGACTGGTATCAAT----------------------------------------------------------------------------------------------------------------------------------------------------------------------------------------------------------------------------------------------------------------------------------------------------------------------------------------------------------------------------------------------------------------------------------------------------------------------------------------------------------------------------------------------------------------------------------------------------------------------------------------------------------------------------------------------------------------------------------------------------------------------------------------------------
>Butyriboletus_roseogriseus_PRM_923479_Czech_Rep.
------------GAGGAGATCATTATCGAATT-CT-GAGGAGGG----------------GAAGAC-----------GAGGAG---TGAA--G-ACTGTCGCTGGCCCCACCTCTCTTTT---GGGGGGGGGGGGCATGTGCACGTCTTCC--TTTTCGTTA--------------------A---CC--T--TTCTCACACACA---ACACACCTGTGCACCTATTGTAGATCCTCG--GAAGAGG--AC-CTATGTTTTT-----TCAC-ATCACAC-ACC-GTCGTATGTCTATAGAATGT--ATTGAAGACTTGTCCGGA----------TGGAC-GGGTTGG-ATAAATATATAAATC-ATACAACTTTCAGCAACGGATCTCTTGGCTCTCGCATCGATGAAGAACGCAGCGAATTGCGATAAGTAATGTGAATTGCAGATTTTCAGTGAATCATCGAATCTTTGAACGCACCTTGCGCTCCTTGGTATTCCGAGGAGCATGCCTGTTTGAGTGTCATT-GAATTT-CTCAAAA--CTCA-----------------TGTCTTTTTGTCAA-------------------AGGGCA-ATGAGCTTT-GGAGTT-GGGGGCTGCTGGCAGCG--GAAAAG-CTTGTCAGCTCTCCTGAAATGCATTAGCAAAAGGGGTG--GGCAAG-TCTTTC--GACGTGC-ACGGCC-TTCGATGTGATA--ATGATCATCGTGGCTGGGA-GCG---T----CGGA---CA----TGCAT--GA-AT---CCATCTGT--------GCTGCTT-C----TAATC----CTA--GG---CT--------AGC------CTTG-GCTTT-GGTCGC--TTAGCTAC--TAGTC-GG-TC-GTAAGGCTGATG-AA-CG-TTGAG---TGGGCTGAACTGAACTAGG--CT--------TT-GTCTCTATT-CGAAACT-------TGACCTCAAATCAGCGGAGGAAAAGAAACTAACAAGGATT-CCCCTAGTAACTGCGAGTGAAGCGGGAAGAGCTCAAATTTTGAATCTGGCAGTC-CTTG--GCTGTCCGAGTTGTAATCTAGAGAAGTGTTTTCCGCGCT-GGACCGTGTATAAGTCTCCTGGAAGGGAGCGTCGTAGAGGGTGAGAATCCCGTCTTTGACATGGACCA--CCAGTGCTATGTGATGCGCTCTCGACGAGTCGAGTTGTTTGGGAATGCAGCTCAAAACGGGTGGTAAACTCCATCTAAAGCTAAATACAGGCGAGAGACCGATAGCGAACAAGTACCGTGAGGGAAAGATGAAAAGAACTTTGGAAAGAGAGTTAAACAGTACGTGAAATTGCTGAAAGGGAAACGCTTGATGTCAGTCACGTTGGCT-GGGGATCAACCTTGCTTC-TCGCTGGGTGTACTTCCCGGTCGACGGGTCAGCATCAGTTTCGATC-GCCGTACAAGGGTGAGGGGAACGTGGCACTC---CTC-GGAG-TGTG-TTATAGCCTTTTGTCATATGCGGCGG-TTGGGACTGAGGAGCTCAGCACGGCTTC-------TTGC---TTGTGC-TTAGGATGCTGGCATAATGGCCTTAAGCGACCCGTCTTGAAACACGG------------------------------------------------------------------------------------------------------------------------------------------------------------------------------------------------------------------------------------------------------------------------------------------------------------------------------------------------------------------------------------------------------------------------------------------------------------------------------------------------------------------------------------------------------------------------------------------------------------------------------------------------------------------------------------------------------------------------------------------------------------------------------------------------------------------------------------------------------------------------------------------------------------------------------------------------------------------------------------------------------------------------------------------------------------------------------------------------------------------------------------------------------------------------------------------------------------------------------------------------------------------------------------------------------------------------------------------------------------------------------------------------------------------------------------------------------------------------------------------------------------------------------------------------------------------------------------------------------------------------------------------------------------------------------------------------------------------------------
>Butyriboletus_roseopurpureus_E.E._Both_3765_USA
AGGTGAACCTGCGGAAGGATCATTATCGAATTTC--GAGGGG------------------GAAGAC----------GAAATGG---TGAA--G-ACTGTCGCTGGCCCTCCCTTCC--------------CTGGGCATGTGCACGTCTTTC--TTTTCGCCG--------------------A---CC--T--TTCTCTTACT----CTCACACCTGTGCACCTATTGTAGATCCTCG--AAAGAGG--AT-CTATGTTTTT-----TCAC-ATCACAC--CT-GTCGCATGTCTATAGAATGT--A---------------------------TGGTCAACG-----ATTT----ATAAATC-ATACAACTTTCAGCAACGGATCTCTTGGCTCTCGCATCGATGAAGAACGCAGCGAATTGCGATAAGTAATGTGAATTGCAGATTTTCAGTGAATCATCGAATCTTTGAACGCACCTTGCGCTCCTTGGTATTCCGAGGAGCATGCCTGTTTGAGTGTCATC-GAATTT-CTCAA---TCCAT-----------------GATCTTGAC------------------------TTGGTC-TTGGA-TTT-GGTCTT-GGGAGCTGCTGGCGGC---AAAAAG--CTGTTGGCTCTCCTGAAATGCATTAGCAAA--GGAC---GGCGGG-TCTTT---GACGTGC-ACGGCC-TTCGACGTGATA--ATGATCGTCGTGGCT-GGA-GCG--TT----AGGA---CA----TGCATT-GA-AT---C-GTCTGT--------GTTGCTT-C----TAATCCT--CTA--GG---CT--------AGC------CTCA-AGTC--GGTCAG-CTCAGCTAC--TAGTC-GG-CC-ATGTGGCCAACG-AA-CG-TCGAG---CATGGGCTGAG------------------------------------------------------------GCGGAGGAAAAGAAACTAACAAGGATT-CCCCTAGTAACTGCGAGTGAAGCGGGAAGAGCTCAAATTTTGAATCTGGCAGTC-CTTG--GCTGTCCGAGTTGTAATCTAGAGAAGTGTTTTCCGCGCT-GGACCGTGTATAAGTCTCCTGGAAGGGAGCGTCATAGAGGGTGAGAATCCCGTCTTTGACACGGACTA--CCAGTGCTATGTGATGCGCTCTCGACGAGTCGAGTTGTTTGGGAATGCAGCTCAAATTGGGTGGTAAACTCCATCTAAAGCTAAATACAGGCGAGAGACCGATAGCGAACAAGTACCGTGAGGGAAAGATGAAAAGAACTTTGGAAAGAGAGTTAAACAGTACGTGAAATTGCTGAAAGGGAAACGCTTGATGTCAGTCGCGTCGGCC-GGGGATCAACCTTGCTTC-TCGCTCGGTGTATTTCCTGGTCGACGGGTCAGCATCAGTTTCGGTC-GCCGTACAAGGGCGAGGGGAACGTGGCACTC---CTC-GGAG-TGTG-TTATAGCCTTTCGTCGCATGCGGTGG-TCGGGACTGAGGAGCTCAGCACGGCTTC--------CGC---TTGTGC-TCAGGATGCTGGCATAATGGCCTTAAGCGACCCGTCTTGAAACACGGACCAAGGAGTCTAACATGCCTGCGAGTGTTTGGGTGGTAAACCCGAGCGCGTAATGAAAGTGAAA-GTTGAGACCTCTGTCGT-GGAGGGCATCGACGCCCGGACCTGAGTCTTTGACAACGGATCTGCGGTAGAGCATGTATGTTGGGACCCGAAAGATGGTGAACTATGCCTGAATAGGGTGAAGCCAGAGGAAACTCTGGTGGAGGCTCGTAGCGATTCTGACGTGCAAATCGATCGTCGAATTTGGGTATAGGGGCGAAAGAC-A----------------------------------------------------------------------------------------------------------------------------------GCTTGGCGTGCGTCAGCTCATCGTTGCTGTAAACAAGATGGACACGACCAAGGTGTGTTGTATATTCTCCTCAGATG-AATGTGGTCTGATGTATCGCCAATAGTGGAGCGAGGACCGCTTCAACGAAATTATCAAGGAAACCTCGACCTTCATTAAGAAGGTTGGCTACAACCCCAAAGCCGTCGCTTTTGTGCCCATTTCCGGCTGGCATGGTGACAACATGCTGGAGGAGTCCCCGTAGTAAGCATTATGTTATCGGATCAACCCCTAGCATTCTC-AAAGCGCCGAAGTAGTATGACCTGGTACAAGGGCTGGACCAAGGAGACCAAGGGTGGTGTCGTCAAGGGAAAGACTCTCCTCGATGCCATCGATGCCATCGAGCCTCCTGTTCGTCCCTCCGACAAACCCCTTCGTCTTCCTCTCCAGGATGTCTACAAGATCGGTGGTATCGGAACAGTACCCGTCGGTCGTGTTGAAACTGGTATCATCAAGGCTGGCATGGTCGTTACTTTCGCACCTTCAAACGTGACTACTGAAGTCAAGTCGGTTGAAATGCAC-------------------------------------------------------------------------------------------------------------------------------------------------------------------------------------------------------------------------------------------------------------------------------------------------------------------------------------------------------------------------------------------------------------------------------------------------------------------------------------------------------------------------------------------------------------------------------------------------------------------------------------------------------------------------------------------------------------------------------
>Butyriboletus_sanicibus_Arora99211_China
AGGTGAACCTGCGGAAGGATCATTATCGAATT-CT-GAGGGG------------------GAAGAC-----------GAGGAG---TGAA--G-ACTGTCGCTGGCCCCTTCTAC------------TTAGGGGGCATGTGCACGTCTTTC--TTTTCGTTG--------------------A---CC--T--TACTCACACACA---ACACACCTGTGCACCTATTGTAGGTCCTCG--AAAGAGG--GT-CTATGTTTT------TCAC-ATCACACATTC-ATCGTATGTCTATAGAATGT--ATCGAA----------------------------TCG-----ATGATATTATAAATC-ATACNACTTTCAGCAACGGATCTCTTGGCTCTCGCATCGATGAAGAACGCAGCGAATTGCGATAAGTAATGTGAATTGCAGATTTTCAGTGAATCATCGAATCTTTGAACGCACCTTGCGCTCCTTGGTATTCCGAGGAGCATGCCTGTTTGAGTGTCATT-GAATTT-CTCAAA---CCCA-----------------TGTCTTTTT------------------------CAGGGC-ATGAGCTT--GGAGTT-GGGGGCTGCTGGCAGC---GAAAAGG-CTGTCGGCTCTCCTGAAATGTATTAGCAAA-AGGACA--AGCGGG-TCTTT---GACGTGC-ACGGCC-TTCGACGTGATA--ATGATCGTCGTGGCT-GGA-GCG---T----CAGA---CA----TGCAT--GA-AT---TCGTCTGT--------GCTGCTT-C----CAATCCCC-CTA-AGG---CT--------AGC------CTCT-GCTT--GGTCAC-TTTAGCTAC--TAGTC-TG-TC-GTGAGACGGATGAAACCCATTGAG--TTGAACTGAGC-----TAGG--CT--------TT-GTCTCCATT-CGAAACT-------TGACCTCAAATCAGCGGAGGAAAAGAAACTAACAAGGATTCCCCCTAGTAACTGCGAGTGMCGCGGTAAGAGCTCAAATTTTGAATCTGGCAGTC-CTTG--GCTGTCCGAGTTGTAATCTAGAGAAGTGTTTTCCGCGCT-GGACCGTGTATAAGTCTCCTGGAAGGGAGCGTCATAGAGGGTGAGAATCCCGTCTTTGACACGGACTA--CCAGTGCTATGTGATGCGCTCTCGACGAGTCGAGTTGTTTGGGAATGCAGCTCAAAATGGGTGGTAAACTCCATCTAAAGCTAAATACAGGCGAGAGACCGATAGCGAACAAGTACCGTGAGGGAAAGATGAAAAGAACTTTGGAAAGAGAGTTAAACAGTACGTGAAATTGCTGAAAGGGAAACGCTTGATGTCAGTCACGTCGGCT-GGGGATCAACCTTGCTTC-TCGCTGGGTGTACTTCCTGGTCGACGGGTCAGCATCAGTTTTGGTC-GCTGTACAAGGGCAAGAGGAACGTGGCACTC---CTC-GGAG-TGTG-TTATAGCCTTTCGTCGTATGCAGTGG-TCAGGACTGAGGAGCTCAGCACGGCTTC-------TTGC--TTTGTGC-TTAGGATGCTGGCATAATGGCCTTAAGCGACCCGTCTTGAA------------------------------------------------------------------------------------------------------------------------------------------------------------------------------------------------------------------------------------------------------------------------------------------------------------------------------------------------------------------------------------------------------------------------------------------------------------------------------------------------------------------------------------------------------------------------------------------------------------------------------------------------------------------------------------------------------------------------------------------------------------------------------------------------------------------------------------------------------------------------------------------------------------------------------------------------------------------------------------------------------------------------------------------------------------------------------------------------------------------------------------------------------------------------------------------------------------------------------------------------------------------------------------------------------------------------------------------------------------------------------------------------------------------------------------------------------------------------------------------------------------------------------------------------------------------------------------------------------------------------------------------------------------------------------------------------------------------------------------
>Butyriboletus_sp._1_K-M000257266_Japan
AGGTGAACCTGCGGAAGGATCATTATCGAATT-CT-GAGGGGG-----------------GAAGAC----------AGAGGAG---TGAA--G-ACTGTCGCTGGCCCCCACCTC--------------TGGGGGCATGTGCACGTCTTCC--TTTTCGTTG--------------------A---CC--T--TTCTCACACACA---ACACACCTGTGCACCTGTTGTAGGTTCTCG--GAAGAGG--AT-CTATGTTTT------TCAC-ATCACAC-AC-CATCGTATGTCTATAGAATGT--ATTGAAGACCGTCCGGA-----------TGGGATGGTCG---ATAATA-TATAAATC-ATACAACTTTCAGCAACGGATCTCTTGGCTCTCGCATCGATGAAGAACGCAGCGAATTGCGATAAGTAATGTGAATTGCAGATTTTCAGTGAATCATCGAATCTTTGAACGCACCTTGCGCTCCTTGGTATTCCGAGGAGCATGCCTGTTTGAGTGTCATT-GAATTT-CTCAAA---CCCA-----------------TGTCTTTTTTTTT--------------------ATAGGGCATGAGCTT--GGAGTT-GGGGGCTGCTGGTGGC---GAAAAG--CTGTCAGCTCTCCTGAAATGCATTAGCAAA--GGACG--GGCGAG-TCTTT---GACGTGC-ACGGCC-TTCGACGTGATA--ATGATCGTCGTGGCTGGGA-GCG---T----TGGA---CA----TGCAT--GA-AT---CTGTCTGT--------GCTGCTT-C----CAATCCCCCCTA--GG---CT--------AGC------CC-CGGCTT--GGTCACTTTTAACTAC--TAGTT-GG-TC-GTGAGGCTGACG-AA-CA-TTGAG---TGGGCTGAGC-----AAGG--GT-------TTT-GTCTCCATT-CGAAACT-------TGACCTCAAATCAGCGGAGGAAAAGAAACTAACAAGGATT-CCCCTAGTAACTGCGAGTGAAGCGGGAAGAGCTCAAATTTTGAATCTGGCAGTCCCTTG--GCTGTCCGAGTTGTAATCTAGAGAAGTGTTTTCCGTGCT-GGACCGTGTACAA-----------------------------------------------------------------------------------------------------------------------------------------------------------------------------------------------------------------------------------------------------------------------------------------------------------------------------------------------------------------------------------------------------------------------------------------------------------------------------------------------------------------------------------------------------------------------------------------------------------------------------------------------------------------------------------------------------------------------------------------------------------------------------------------------------------------------------------------------------------------------------------------------------------------------------------------------------------------------------------------------------------------------------------------------------------------------------------------------------------------------------------------------------------------------------------------------------------------------------------------------------------------------------------------------------------------------------------------------------------------------------------------------------------------------------------------------------------------------------------------------------------------------------------------------------------------------------------------------------------------------------------------------------------------------------------------------------------------------------------------------------------------------------------------------------------------------------------------------------------------------------------------------------------------------------------------------------------------------------------------------------------------------------------------------------------------------------------------------------------------------------------------------------------------------------------------------------------------------------------------------------
>Butyriboletus_sp._2__Zhangping956_China
---------TGCGGAAGGATCATTATTGAAAT-CT-GAGGGGG-----------------GAAGAC-----------GAGGAG---TGAA--G-ACTGTCGCTGGCCCCCCCACCTT-------------TGGGGCATGTGCACGTCTTCC--TTTTTGTTG--------------------A---CCC-T--TTCTCACACACA---ACACACCTGTGCACCTATTGTAGGTCCTCG--GAAGAGG--AT-CTATGTTTT------TCAC-ATCACAC-ACTCGTCGTATGTCTATAGAATGT--ATTGAAGACCGTCCGGG-----------TGGCGGTCG-----ATAATA-ATAAAATC-ATACAACTTTCAGCAACGGATCTCTTGGCTCTCGCATCGATGAAGAACGCAGCGAATTGCGATAAGTAATGTGAATTGCAGATTTTCAGTGAATCATCGAATCTTTGAACGCACCTTGCGCTCCTTGGTATTCCGAGGAGCATGCCTGTTTGAGTGTCATC-GAATTT-CTCAAA---CTCA-----------------TGTCTTTTT------------------------TCAGGCCATGAGCTTT-GGAGTT-GGGGGCTGCTGGCGGC---GAAAAG--CTGTCGGCTCTCCTGAAATGCATTAGCAAAAAGGACG--GGCAAG-TCTTT---GACGTGC-ACGGCC-TTCGACGTGATA--ATGATCGTCGTGGCT-GGA-GCG---T----CAGA---CA----TGCAT--GA-AT---CTGTCTGT--------GCTGCTT-C----TAATCCT--CTA--GG---CT--------AGC------CCTCGGCTT--GGTCAC--TTAGCTAC--TAGTC-GG-TC-GTGAGGCTGACG-AACCG-TTGAG---CGGGCTGAGC-----TAGG--CT--------TT-GTCTCTATT-CGAAACT-------TGACCTCAAATCA--------------------------------------------------------------------------------------------------------------------------------------------------------------------------TGAGAATCCCGTCTTTGACACGGACTA--CCAGTGCTATGTGATGCGCTCTCGACGAGTCGAGTTGTTTGGGAATGCAGCTCAAAACGGGTGGTAAACTCCATCTAAAGCTAAATACAGGCGAGAGACCGATAGCGAACAAGTACCGTGAGGGAAAGATGAAAAGAACTTTGGAAAGAGAGTTAAACAGTACGTGAAATTGCTGAAAGGGAAACGCTTGATGTCAGTCACGTTGGCT-GGGGATCAACCTTGCTTC-TCGCTGGGTGTACTTCCCGGTCGACGGGTCAGCATCAGTTTCAGTC-GCCGTACAAGGGTGAAGGGAACGTGGCACTC---CTC-GGAG-TGTG-TTATAGCCTTTCGTCGTATGCGGTGG-TCGGGACTGAGGTGCTCAGCACGGCTTC-------TTGC---TTGTGC-TCAGGATGCTGGCATAATGGCCTTAAGCGACCCGTCTTGAAACACGGACCAAGGAGTCTAACATGCCTGCGAGTGTTTGGGTGGTAAACCCGAGCGCGTAATGAAAGTGAAA-GTTGAGACCTCTGTCGT-GGAGGGCATCGACGCCCGGACCTGAGTCTTTGACGACGGATCTGCGGTAGAGCATGTATGTTGGGACCCGAAAGATGGTGAACTATGCCTGAATAGGGTGAAGCCAGAGGAAACTCTGGTGGAGGCTCGTAGCGATTCTGACGTGCAAATCGATCGTCGAATTTGGGTATA-------------------------------------------------------------------------------GGTGAGTTCGAGGCTGGTATCTCCAAGGACGGTCAGACCCGTGAACACGCTCTTCTGGCGTTCACCCTTGGCGTGCGTCAGCTCATCGTTGCTGTAAACAAGATGGACACGACCAAGGTGTGTTCTACATTCTCCTCAGATC-AATGTGGTTTGATATGTCACCGATAGTGGAGTGAGGACCGCTTCAACGAAATTATCAAGGAAACCTCGACCTTCATTAAGAAGGTCGGCTACAACCCCAAGGCTGTCGCTTTCGTGCCCATTTCCGGCTGGCATGGTGACAACATGCTGGAGGAGTCCCCC--GTAAGCATTATGTTATCAGATCGATCTCTAGCATTCTC-AAAGCGCCGAAATAGTATGCCCTGGTACAAGGGCTGGACCAAGGAGACCAAGGGTGGTGTTGTCAAGGGAAAGACCCTCCTCGATGCCATCGATGCCATCGAGCCTCCTGTTCGTCCCTCCGACAAACCCCTTCGTCTTCCTCTCCAGGACGTCTACAAGATCGGTGGTATC-------------------------------------------------------------------------------------------------------------------------------------------------------------------------------------------------------------------------------------------------------------------------------------------------------------------------------------------------------------------------------------------------------------------------------------------------------------------------------------------------------------------------------------------------------------------------------------------------------------------------------------------------------------------------------------------------------------------------------------------------------------------------------------------------------------------------------------------
>Butyriboletus_sp._2_MHHNU7456_China
--------------------------------------------------------------------------------------------------------------------------------------------------------------------------------------------------------------------------------------------------------------------------------------------------------------------------------------------------------------------------------------------------------------------------------------------------------------------------------------------------------------------------------------------------------------------------------------------------------------------------------------------------------------------------------------------------------------------------------------------------------------------------------------------------------------------------------------------------------------------------------------------------------------------------------------------------------------------------------------------------------------------------------------------------------------------------------------GGGAAGAGCTCAAATTTTGAATCTGGCAGTC-CTTG--GCTGTCCGAGTTGTAATCTAGAGAAGTGTTTTCCGCGCT-GGACCGTGTATAAGTCTCCTGGAAGGGAGCGTCGTAGAGGGTGAGAATCCCGTCTTTGACACGGACTA--CCAGTGCTATGTGATGCGCTCTCGACGAGTCGAGTTGTTTGGGAATGCAGCTCAAAACGGGTGGTAAACTCCATCTAAAGCTAAATACAGGCGAGAGACCGATAGCGAACAAGTACCGTGAGGGAAAGATGAAAAGAACTTTGGAAAGAGAGTTAAACAGTACGTGAAATTGCTGAAAGGGAAACGCTTGATGTCAGTCACGTTGGCT-GGGGATCAACCTTGCTTC-TCGCTGGGTGTACTTCCCGGTCGACGGGTCAGCATCAGTTTCAGTC-GCCGTACAAGGGTGAAGGGAACGTGGCACTC---CTC-GGAG-TGTG-TTATAGCCTTTCGTCGTATGCGGTGG-TCGGGACTGAGGTGCTCAGCACGGCTTC-------TTGC---TTGTGC-TCAGGATGCTGGCATAATGGCCTTAAGCGACCCGTCTTGAAACACGGACCAAGGAGTCTAACATGCCTGCGAGTGTTTGGGTGGTAAACCCGAGCGCGTAATGAAAGTGAAA-GTTGAGACCTCTGTCGT-GGAGGGCATCGACGCCCGGACCTGAGTCTTTGACGACGGATCTGCGGTAGAGCATGTATGTTGGGACCCGAAAGATGGTGAACTATGCCTGAATAGGGTGAAGCCAGAGGAAACTCTGGTGGAGGCTCGTAGCGATTCTGACGTGCAAATCGATCGTCGAATTTGGGTATAGGGGC---------TCAAAAACATGATCACCGGTACCTCCCAGGCTGACTGCGCCATCCTCATTATCGCGGGTGGTACTGGTGAGTTCGAGGCTGGTATCTCCAAGGACGGTCAGACCCGTGAACACGCTCTTCTGGCGTTCACCCTTGGCGTGCGTCAGCTCATCGTTGCTGTAAACAAGATGGACACGACCAAGGTGTGTTCTACATTCTCCTCAGATC-AATGTGGTTTGATATGTCACCGATAGTGGAGTGAGGACCGCTTCAACGAAATTATCAAGGAAACCTCGACCTTCATTAAGAAGGTCGGCTACAACCCCAAGGCTGTCGCTTTCGTGCCCATTTCCGGCTGGCATGGTGACAACATGCTGGAGGAGTCCCCCAAGTAAGCATTATGTTATCAGATCGATCTCTAGCATTCTC-AAAGCGCCGAAATAGTATGCCCTGGTACAAGGGCTGGACCAAGGAGACCAAGGGTGGTGTTGTCAAGGGAAAGACCCTCCTCGATGCCATCGATGCCATCGAGCCTCCTGTTCGTCCCTCCGACAAACCCCTTCGTCTTCCTCTCCAGGACGTCTACAAGATCGGTGGTATCGGAACAGTGCCCGTCGGTCGTGTTGAAACT------------------------------------------------------------------------------GGTTCATATTCTGCTCCCGTCATCGAATTCTTGGAAGAATGGGGTCTCGAATCACTGGAAGAGAATGCACATTCGTCGACGCCATGCACAAAGGTTTTTGTAAACGGTGTCTGGATGGGCGTGCATCGTGATCCCGCTAACCTTGTCAAGACGATCAAAAAACTTCGCCGAAAGGATGATATTAGTCCCGAAGTTTCTGTAGTCCGCGATATTCGTGAGAGGGAGCTCCGTCTCTACACTGATGCAGGGCGAGTTTGTCGACCGCTCTTCATTGTCGAAAACCAGCAGCTTGCCCTTCAGAAGAAGCATATCAAATGGCTTAATCAGGGCTACCGC---GAGGATGGCGAAGAGTTCAAGTGGGAACAGCTGGTAAAGACAGGGATAATTGAGTTATTGGATGCCGAGGAGGAGGAAACAGTGATGATTTCCATGACGCCGGAAGACTTGGAAAATTCCAGGTTACAATCCGCAGGCATTAACCCCCACGAGAATGATGGAGAGTTTGACCCCGCGGCGCGACTAAAGGCTGGAATCAATGCGCACACATGGACTCACTGCGAGATCCATCCTAGTATGATTCTTGGTGTCTGTGCCAGTATCATTCCTTTCCCCGATCACAACCAGGTGCGTACTGCTTCGAC-GTGGATTGATAATGGCCTTATACCTCTACAGTCCCCACGTAACACTTACCAATCCGCC
>Butyriboletus_sp._3_KUN-HKAS_59467_China
AGGTGAACCTGCGGAAGGATCATTATCGAATTTC--GAGGGGG-----------------GAAGGC----------GGAATCA---TGGA--G-ACTGTCGCTGGCCCTCCC-----------------CTGGG-CATGTGCACGTCTTTCTTTTTTTGCCG--------------------A---CC--T-TTTCCCCCACTCTCTCACACACCTGTGCACCTGTTGTAGATCCTTG--AAAGAGG--AT-CTATGTTTTT-----TCAC-ATCACAC--CT-GTCGCATGTCTATAGAATGT--A---------------------------TGGTCAATG-----ATTT-GTATTAAATC-ATACAACTTTCAGCAACGGATCTCTTGGCTCTCGCATCGATGAAGAACGCAGCGAATTGCGATAAGTAATGTGAATTGCAGATTTTCAGTGAATCATCGAATCTTTGAACGCACCTTGCGCTCCTTGGTATTCCGAGGAGCATGCCTGTTTGAGTGTCATC-GAATTT-ATCAAT---CCAA-----------------GTTCTTGAC------------------------TTGAAC--TTGGATTT-GGACTT-GGGAGCTGCTGGCGGT---GAAAAG--CTGTCGGCTCTCCTGAAACGCATTAGCAAA--GGATG-GTGCAGG-TCTTT---GACGTGC-ACGGCC-TTCGACGTGATA--ATGATCGTCGTGGCT-GGA-GCG--TT----CGGA---CAATATTGCATTTGA-AT---CTGTCCAT--------GTTGCTT-C----TAATTCT--CTA--GG---CT--------AGC------CTCG-AGTTA-AGTCGGCATCAGCTAC--TAGTT-GGTTCCATGTGGACGACG-AA-CG-TTGAAAACCAGGCTGAACTTTTTTGGGGGCT-----TGTCCTCTCTCT-TT-CGAAACT-------TGACCTCAAATCAGCGGAGGA-------------------------------------------------------------------------------------------------------------------------------------------------------------------------------------------------------------------------------------------------------------------------------------------------------------------------------------------------------------------------------------------------------------------------------------------------------------------------------------------------------------------------------------------------------------------------------------------------------------------------------------------------------------------------------------------------------------------------------------------------------------------------------------------------------------------------------------------------------------------------------------------------------------------------------------------------------------------------------------------------------------------------------------------------------------------------------------------------------------------------------------------------------------------------------------------------------------------------------------------------------------------------------------------------------------------------------------------------------------------------------------------------------------------------------------------------------------------------------------------------------------------------------------------------------------------------------------------------------------------------------------------------------------------------------------------------------------------------------------------------------------------------------------------------------------------------------------------------------------------------------------------------------------------------------------------------------------------------------------------------------------------------------------------------------------------------------------------------------------------------------------------------------------------------------------------------------------------------------------------------------------------------------------------------------------------------------------------------------------------------------------------
>Butyriboletus_subappendiculatus_MB000260 Germany
AGGTGACCCTGCGGAAGGATCATTATCGAACT-CT-GAGGGG------------------GAAGAC-----------AAGAAG---TGGA--G-ACTGTCGCTGGCCCCTCCACT--------------CTGGGGCATGTGCACGTCTCCC--TTTTTGTTT--------------------A---CC--T-TTTCTCACATATA---ACACACCTGTGCACCTGTTGTAGGTCTTCG--GAAGAGG--AT-CTATGTTTTT-----TTAC-ATCACAC-ACC-ATCGTATGTCTATAGAATGT--ATTGAAGACCATCCAAT-----------GGATGGTCA-----ATAA----ATAAATC-ATACAACTTTCAGCAACGGATCTCTTGGCTCTCGCATCGATGAAGAACGCAGCGAATTGCGATAAGTAATGTGAATTGCAGATTTTCAGTGAATCATCGAATCTTTGAACGCACCTTGCGCTCCTTGGTATTCCGAGGAGCATGCCTGTTTGAGTGTCATT-GAATTT-CTCAAA---CCCA-----------------TGTCTTTTTT-----------------------TAGGAC-ATGGGCTTT-GGAGTT-GGGGGCTGCTGGTGGT---GAAAAG--CTGTCAGCTCTCCTGAAATGCATTAGCAAA--GGAC---GGCAAG-TTTTT---GACGTGC-ACGGCC-TTCGACGTGATA--ATGATCGTCGTGGCT-GGA-GCG---T----CGGA---CA----TGCAT--GA-AT---C-GTCTGT--------GCTGCTT-C----TAATCC---TTA-AGG---CT--------AGC------CTTG-GCTT--GGTCGC-TTTAGCTAC--TAGTT-GG-TC-GTGAGGCTAATG-AA-CGTTTGAG---CGGGCTGAGCTTTTTTAGG--CT--------TT-GTCTCTATT-CCAAACT-------TGACCTCAAATCAGCGGAGGAAAAGAAACTAACAAGGATT-CCCCTAGTAACTGCGAGTGAAGAGGGAAGAGCTCAAATTTTAAATCTGGCAGCC-CTTG--GCTGTCCGAGTTGTAATCTAGAGAAGTGTTTTCCGCGCT-GGACCGTGTATAAGTCTCCTGGAAGGGAGCGTCATAGAGGGTGAGAATCCCGTCTTTGACATGGACTA--CCAGTGCTATGTGATGCGCTCTCGACGAGTCGAGTTGTTTGGGAATGCAGCTCAAAATGGGTGGTAAACTCCATCTAAAGCTAAATACAGGCGAGAGACCGATAGCGAACAAGTACCGTGAGGGAAAGATGAAAAGAACTTTGGAAAGAGAGTTAAACAGTACGTGAAATTGCTGAAAGGGAAACGCTTGATGTCAGTCGCGTTGGCT-GGGGATCAACCTTGCTTC-TCGCTGGGTGTACTTCCCGGTTGACGGGTCAGCATCAGTTTCAGTC-GCCGTACAAGGGTGAAGGGAACGTGGCACTC---TTC-GGAG-TGTG-TTATAGCCTTTCATCGCATGCGGTGG-TTGGGACTGAGGAGCTCAGCACGGCTTC-------TTGC---TTGTGC-TCAGGATGCTGGCATAATGGCCTTAAGCGACCCGTCTTGAAACACGGACCAAGGAGTCTAACATGCCTGCGAGTGTTTGGGTGGTAAACCCGAGCGCGTAATGAAAGTGAAA-GTTGAGACCTCTGTCGT-GGAGGGCATCGACGCCCGGACCTGAGTCTTTGACAACGGATCTGCGGTAGAGCATGTATGTTGGGACCCGAAAGATGGTGAACT---------------------------------------------------------------------------------------------------------------------------------------------------------------------------------------------------------------------------------------GCTTGGCGTGCGTCAGCTCATCGTTGCCGTAAACAAGATGGACACGACCAAGGTGTGTTGTACATTCTCCTCAGATG-AATGTGGTTTGATGTGTCGCCAATAGTGGAGTGAGGATCGCTTCAATGAAATTATCAAGGAAACCTCGACCTTCATTAAGAAGGTCGGCTACAACCCCAAGGCCGTCGCTTTCGTGCCTATTTCCGGTTGGCATGGTGACAACATGCTGGAGGAGTCCCCGTAGTAAGCATTATGTCATTAGATCGATCTCTAGCATTCTC-AAAGTGCCGAAGTAGTATGCCCTGGTACAAGGGCTGGACCAAGGAGACCAAGGGTGGTGTTGTCAAGGGAAAGACCCTCCTCGATGCCATCGATGCCATCGAGCCTCCTGTTCGTCCCTCCGACAAACCCCTTCGTCTTCCACTCCAGGACGTCTACAAGATCGGTGGTATCGGAACAGTGCCCGTCGGTCGTGTTGAAACTGGTATTATCAAGGCTGGCATGGTCGTTACTTTCGCACCTACAAACGTGACTACTGAAGTCAAGTCGGTTGAAATGCAC-------------------------------------------------------------------------------------------------------------------------------------------------------------------------------------------------------------------------------------------------------------------------------------------------------------------------------------------------------------------------------------------------------------------------------------------------------------------------------------------------------------------------------------------------------------------------------------------------------------------------------------------------------------------------------------------------------------------------------
>Butyriboletus_taughannockensis_MO_250839_USA
--------CTGCGGAAGGATCATTATTGAATT-CT-GAGAGG------------------GAAGAC----------CGAGGGG---TGGA--G-ACTGTTGCTGGCCCTCCC------------------TGGGGCATGTGCACGTCTTCC--TTTTCGTCG--------------------A---CC--T--TTCTCACACACA---ACACACCTGTGCACCTGTTGTAGGTTCTCG--AAAGAGG--AT-CTATGTTTT------TCAC-ATCACAC-ACC-ATCGTATGTCTATAGAATGT--ATTGAAGACTGTCCGA------------TGATGGTCG-----ATA-----ATAAATT-ATACAACTTTCAGCAACGGATCTCTTGGCTCTCGCATCGATGAAGAACGCAGCGAATTGCGATAAGTAATGTGAATTGCAGATTTTCAGTGAATCATCGAATCTTTGAACGCACCTTGCGCTCCTTGGTATTCCGAGGAGCATGCCTGTTTGAGTGTCATTTGAATTT-CTCAAA---CCCA-----------------TGTCTTTTTTTTT--------------------TAGGGC-ACGGGCTTT-GGAATT-GGGGGCTGCTGGCGGT---GAAAAG--CTGTCAGCTCTCCTGAAATGCATTAGCAAA--GGAC---GGCAAG-TCTTT---GACGTGC-ACGGCC-TTCGACGTGATA--ATGATCGTCGTGGCT-GGA-GCG---T----CGGA---CA----TGCAT--GA-AT---C-GTCTGT--------GCTGCTT-C----TAATTTC--CTA--GG---CT--------AGC------CTTG-GGTT--GGTCAC--TTAGCTAC--TAGTC-GG-TC-ATGAGGCTGATG-AA-CG-TTGAG---CAGGCCGAGC-----TAGG--CT-------AAT-GTCTCTATT-CGAAACT-------TGACCTCAAATCAGCGGAGGAAAAGAAACYAACAAGGATT-CCCCTAGTAACTGCGAGTGAAGCGGGAAGAGCTCAAATTTTGAATCTGGCAGTC-CTTG--GCTGTCCGAGTTGTAATCTAGAGAAGTGTTTTCCGCGCT-GGTCCGTGTATAAGTCTCCTGGAAGGGAGCGTCATAGAGGGTGAGAATCCCGTCTTTGACACGGACTA--CCAGTGCTATGTGATGCGCTCTCGACGAGTCGAGTTGTTTGGGAATGCAGCTCAAAATGGGTGGTAAACTCCATCTAAAGCTAAATATAGGCGAGAGACCGATAGCGAACAAGTACCGTGAGGGAAAGATGAAAAGAACTTTGGAAAGAGAGTTAAACAGTACGTGAAATTGCTGAAAGGGAAACGCTTGATGTCAGTCGCGTCGGCT-GGGGATCAACCTTGCTTT-TCGCTGGGTGTACTTCCCGGTCGACGGGTCAGCATCAGTTTCAGTC-ATCGTACAAGGGTGAGGGGAACGTGGCACTC---TCC-GGAG-TGTG-TTATAGCCTTTCATCATATGCGGTGG-TCGGGACTGAGGAGCTCAGCACGGCTTC--------GGC---TTGTGC-TCAGGATGCTGGCATAATGGCCTTAAGCGACCCGTCTTGAAACACGGACCAAGGAGTCTAACATGCCTGCGAGTGTTTGGGTGGTAAACCCGAGCGCGTAATGAAAGTGAAA-GTTGAGACCTCTGTCAT-GGAGGGCATCGACGCCCGGACCTGAGTCTTTGACGACGGATCTGCGGTAGAGCATGTATGTTGGGACCCGAAAGATGGTGAACTATGCCTGAATAGGGTGAAGCCAGAGGAAACTCTGGTGGAGGCTCGTAGCGATTCTGACGTGCAAATCGATCGTCGAATTTGGGTATAGGGGCGAAAGACTA-------------------------------------------------------------------------------------------------------------------------------------------------------------------------------------------------------------------------------------------------------------------------------------------------------------------------------------------------------------------------------------------------------------------------------------------------------------------------------------------------------------------------------------------------------------------------------------------------------------------------------------------------------------------------------------------------------------------------------------------------------------------------------------------------------------------------------------------------------------------------------------------------------------------------------------------------------------------------------------------------------------------------------------------------------------------------------------------------------------------------------------------------------------------------------------------------------------------------------------------------------------------------------------------------------------------------------------------------------------------------------------------------------------------------------------------------
>Butyriboletus_yicibus_KUN-HKAS_57503_China
AGGTGAACCTGCGGAAGGATCATTATCGAATT-CT-GAGGGG------------------GAAGAC-----------GAGGAG---TCGA--G-ATTGTCGCTGGCCCCACTCTC---------------TGGGGCATGTGCACATCTTCC--TTTTCGTTG--------------------A---CC--T--TTCTCACACACA---ACACACCTGTGCACCTGTTGTAGGTCCTCG--GAAGAGG--AT-CTATGTTTT------TCAC-ATCACAC-ACC-ATCGTATGTCTATAGAATGT--ATTGAAGACCGTCTCA------------TCACGGTCG-----ATAA----ATAAATT-ATACAACTTTCAGCAACGGATCTCTTGGCTCTCGCATCGATGAAGAACGCAGCGAATTGCGATAAGTAATGTGAATTGCAGATTTTCAGTGAATCATCGAATCTTTGAACGCACCTTGCGCTCCTTGGTATTCCGAGGAGCATGCCTGTTTGAGTGTCACT-GAATTT-CTCAAT---CCCA-----------------TGTCTTTTT-------------------------AGCAC-ATGGGCTTT-GGAGTT-GGGGGCTGCTGGTGGC---GAAAAG--CTGTCGGCTCTCCTGAAATGCATTAGCAAA--GGAC---GGCAAG-TCTTT---GACGTGC-ACGGCC-TTCGACGTGATA--ATGATCGTCGTGGCT-GGA-GCG---T----CGGA---CA----TGCAT--GA-AT---C-GTCTGT--------GCTGCTT-C----TAATCCC--CTA--GG---CT--------AGC------CTTG-GCTT--GGTCAC-TTTAGCTAC--TAGTT-GG-TC-GTGAGGCTGACG-AA-CG-TTGAG---TGGGCTGAGCCTTT-CACG--CT--------TT-GTCTCTATT-CGAAACT-------TGACCTCAAATCAGCGGAGGAAAAGAAACTAACAAGGATT-CCCCTAGTAACTGCGAGTGAAGAGGGAAGAGCTCAAATTTTGAATCTGGCAGTC-TTTG--GCTGTCCGAGTTGTAATCTAGAGAAGTGTTTTCCGCGCT-GGACCGTGTATAAGTCTCCTGGAAGGGAGCGTCGTAGAGGGTGAGAATCCCGTCTTTGACACGGACTA--CCAGTGCTATGTGATGCGCTCTCGACGAGTCGAGTTGTTTGGGAATGCAGCTCAAAATGGGTGGTAAACTCCATCTAAAGCTAAATACAGGCGAGAGACCGATAGCGAACAAGTACCGTGAGGGAAAGATGAAAAGAACTTTGGAAAGAGAGTTAAACAGTACGTGAAATTGCTGAAAGGGAAACGCTTGATGTCAGTCGCGTTGGCT-GGGGATCAACCTTGCTTC-TCGCTGGGTGTACTTCCCGGTCGACGGGTCAGCATCAGTTTCAGTC-GCCGTACAAGGGCGAGGGGAACGTGGCACTC---TTC-GGAG-TGTG-TTATAGCCCTTCGTCGTATGCGGTGG-TCGGGACTGAGGATCTCAGCACGGCTTC-------TTGC---TTGTGC-TCAGGATGCTGGCATAATGGCCTTAAGCGACCCGTCTTGAAACACGGACCAAGGAGTCTAACATGCCTGCGAGTGTTTGGGTGGTAAACCCGAGCGCGTAATGAAAGTGAAA-GTTGAGACCTCTGTCGT-GGAGGGCATCGACGCCCGGACCTGAGTCTTTGACGACGGATCTGCGGTAGAGCATGTATGTTGGGACCCGAAAGATGGTGAACTATGCCTGAATAGGGTGAAGCCAGAGGAAACTCTGGTGGAGGCTCGKAGCGATTCTGACGTGCAAATCGATCGTCGAATTTGGGTATAGGGGCGAAAGACTA---------------------------------------------------------------------------------------------------------------------------------------------------------------------------ACACGACCAAGGTGTGTTGTACATTCTC---AGATG-AATGTGCTTTGATGTGTCGCCAATAGTGGAGTGAGGATCGCTTCAATGAAATTATCAAGGAAACCTCGACCTTCATTAAGAAGGTCGGCTACAACCCCAAGGCCGTCGCTTTCGTGCCCATTTCCGGCTGGCACGGTGACAACATGCTGGAGGAGTCCCCCGTGTAAGCATTATGTCATCAGATCGATCTCTAGCATTCTC-AAAGCGCCGAAAGAGTATGCCCTGGTTCAAGGGCTGGACCAAGGAGACCAAGGGTGGTGTTGTCAAGGGAAAGACCCTCCTTGATGCCATCGATGCCATCGAGCCTCCTGTCCGTCCCTCCGACAAACCCCTTCGTCTTCCTCTCCAGGATGTCTACAAGATCGGTGGTATCGGAACAGTTCCCGTCGGTCGTGTTGAAACTGGTATTATCAAGGCTGGCATGATCGTTACTTTCGCACCTTCAAACGTGACTACTGAAGTCAAGTCGGTTGAAATGCAC-------------------------------------------------------------------------------------------------------------------------------------------------------------------------------------------------------------------------------------------------------------------------------------------------------------------------------------------------------------------------------------------------------------------------------------------------------------------------------------------------------------------------------------------------------------------------------------------------------------------------------------------------------------------------------------------------------------------------------
>Caloboletus_peckii_MO_246697_USA
--------------------------------------------------------------------------------------------------------------------------------------------------------------------------------------------------------------------------------------------------------------------------------------------------------------------------------------------------------------------------------------------------------------------------------------------------------------------------------------------------------------------------------------------------------------------------------------------------------------------------------------------------------------------------------------------------------------------------------------------------------------------------------------------------------------------------------------------------------------------------------------------------------------------------------------------------------------------------------------------------------------T-------TGACCTCAAATCAGCGGAGGAAAAGAAACTAACAAGGATT-CCCCTAGTAACTGCGAGTGAAGAGGGAAGAGCTCAAATTTTGAATCTGGCGGTCTTT-G--GCCGTCCGAGTTGTAATCTAGAGAAGTGTCTTCCGCGCT-GGACCGTGTACAAGTCTCCTGGAAGGGAGCGTCATAGAGGGTGAGAATCCCGTCTTTGACACGGACTA--CCAGTGCTATGTGATGCGCTCTCGACGAGTCGAGTTGTTTGGGAATGCAGCTCAAAACGGGTGGTAAATTCCATCTAAAGCTAAATACAGGCGAGAGACCGATAGCGAACAAGTACCGTGAGGGAAAGATGAAAAGAACTTTGGAAAGAGAGTTAAACAGTACGTGAAATTGCTGAAAGGGAAACGCTTGATGTCAGTCGCGTYGGCC-AGGGATCAACCTTGCTTC-TCGCTGGGTGTACTTCCTGGTCGACGGGTCAGCATCAGTTTCGGTC-GTCGTACAAGGGCGAGGGGAATGTGGCACTC---TTC-GGGG-TGTG-TTATAGCCTTTCGTCGTATGCGGCGC-TCGGGACTGAGGAACTCAGCACGACTTC--------GGT---CTGTGC-TTAGGATGCTGGCATAATGGCCTTAAGCGACCCGTCTTGAAACACGGACCAAGGAGTCTAACATGCCTGCGAGTGTTTGGGTGGCAAACCCGAGTGCGTAATGAAAGTGAAA-GTTGAGACCTCTGTCGT-GGAGGGCATCGACGCCCGGACCTGAGTCTTTGACGAAGGATCTGCGGTAGAGCATGTATGTTGGGACCCGAAAGATGGTGAACTATGCCTGAATAGGGTGAAGCCAGAGGAAACTCTGGTGGAGGCTCGTAGCGATTCTGACGTGCAAATCGATCGTCGAATTTGGGTATAGGGGCGAAAGACTATCAAAAACATGATCACCGGTACCTCCCAGGCTGATTGTGCCATCCTTATTATCGCTGGTGGCACTGGTGAGTTCGAGGCCGGTATCTCCAAGGACGGCCAGACCCGTGAACACGCTCTTCTGGCGTTCACTCTCGGTGTACGTCAACTCATCGTCGCTGTAAACAAGATGGACACGACCAAGGTATGTTGTACATTGCCTTTAGATG-AATGYGATTTGATGTGTCGCCGATAGTGGAGCGAGGACCGCTTCAACGAAATTATCAAGGAAACCTCGACCTTCATTAAAAAGGTCGGCTACAACCCCAARGCCGTCGCTTTCGTTCCCATCTCTGGCTGGCACGGTGACAATATGYTGGAGGAGTCTCCCAAGTAAGCATTATGTTATTRGATTAACTTGTAGCATCCTC-AAAGTGCCGACATAGCATGCCCTGGTACAAGGGCTGGACCAAGGAGACCAAGGGTGGTGTCGTAAAGGGAAAGACCCTCCTTGATGCCATCGATGCCATCGAGCCTCCTGTTCGTCCCTCCGACAAACCTCTCCGCCTTCCCCTCCAGGATGTCTACAAGATCGGTGGTATCGGAACAGTGCCCGTAGGTCGTGTTGAAACCGGTATTATCAAGGCTGGCATGGTCGTTACTTTCGCGCCTTCAAACGTGAC-----------------------------------------------------------------------------------------------------------------------------------------------------------------------------------------------------------------------------------------------------------------------------------------------------------------------------------------------------------------------------------------------------------------------------------------------------------------------------------------------------------------------------------------------------------------------------------------------------------------------------------------------------------------------------------------------------------------------------------------------------------
>Exsudoporus_cf._floridanus_BD368_Costa_Rica
--------------------CATTATTGAATT-CTTGAGGGGGGG-------------AAAAAGAC----------GGAAAGG---TGAA--G-GTTGTTGCTGGCCCTGCAA------------------GAGGGGCATGTGCACATCTT--CCTATTCGTTGATC-------------------CC--T--TTCTCTTACT----CACACACCTGTGCACCTATTGTAGGTCCTTG--AAAGAGG--AT-CTATGTTTT------TCATAATCACAC--CC-ATCGTATGTCTATAGAATGT--ATTGA----------------------------------------AACATACAAATT-ATACAACTTTCAGCAACGGATCTCTTGGCTCTCGCATCGATGAAGAACGCAGCGAATTGCGATAAGTAATGTGAATTGCAGATTTTCAGTGAATCATCGAATCTTTGAACGCACCTTGCGCTCCTTGGTATTCCGAGGAGCATGCCTGTTTGAGTGTCATT-GAATT-CCTCAAA-TCCCAT------------------GTCTTGATTTATTC------------------ATTTCAT--GGGCTTT-GGACTT-GGGGGCTGCTGGTGGT---GACAAG--CTGTCAGCTCTCCTGAAATGCATTAGCAAT--GGACT--GGCAAG-TCTCTG--AACGTGC-ACGGCC-TTCGACGTGATA--ATGATCGTCGTGGCT-GGAAGCG-ATT----TGGG---CA----TGCAT--GA-AT---C-GT-CTA----------TGCTT-C----CAATCC----TA-GGAC-CCT------ATAGC------CTTG-AGTTTCAGTCGC--TTAGCTAC--TAGTTGGG-TCGT-GAGGCCAACG-AA-CG-TTGGG---CAGGCTGAGCTTTTT-GGG--CT-------TTTGGGTCTTACTTTGAAACT-------TGACCT----------------------------------------------------------------------AATTTT-AATCTGGCAGTCTCTTG--GCTGTCCGAGTTGTAATCTAGAGAAGCATTTTCCGCGCT-GGACCGTGTATAAGTCTCCTGGAAGGGAGCGTCATAGAGGGTGAGAATCCCGTCTTTGACATGGACTA--CCAGTGCTATGTGATGTGCTCTCGACGAGTCGAGTTGTTTGGGAATGCAGCTCAAAATGGGTGGTAAATTCCATCTAAAGCTAAATACAGGCGAGAGACCGATAGCGAACAAGTACCGTGAGGGAAAGATGAAAAGAACTTTGGAAAGAGAGTTAAACAGTACGTGAAATTGCTGAAAGGGAAACGCTTGATGTCAGTCACGTTGGCT-GGGGATCAACCTTGCTTC-TCGCTGGGTGTACTTCCCGGTCGATGGGTCAGCATCAGTTTTGGTT-GCCGTACAAGGGCGAGGGGAATGTGGCACTC---CTC-GGAG-TGTG-TTATAGCCTTTTGTCGTATGCGGTGG-TCAGGACTGAGGAGCTCAGCATGGCTTT--------GGC---TTGTGC-TTAGGATGCTGGCATAATGGCCTTAAGCGACCCGTCTTGAAACACGGACCAAGGAGTCTAACATGCCTGCGAGTGTTTGGGTGGCAAACCCGAGCGCGTAATGAAAGTGAAA-GTTGAGACCTCTGTCAT-GGAGGGCATCGACGCCCGGACCTGAGTCTTTGACGACGGATCTGCGGTAAAGCATGCATGTTGGGACCCGAAAGATGGTGAACTATGCCTGAATAGGGTGAAGCCAGAGGAAACTCTGGTGGAGGCTCGTAGCGATTCTGACGTGCAAATCGATCGTCGAATTTGGGTATAGGGGCGAAAGACTA-------------------------------------------------------------------------------------------------------------------------------------------------------------------------------------------------------------------------------------------------------------------------------------------------------------------------------------------------------------------------------------------------------------------------------------------------------------------------------------------------------------------------------------------------------------------------------------------------------------------------------------------------------------------------------------------------------------------------------------------------------------------------------------------------------------------------------------------------------------------------------------------------------------------------------------------------------------------------------------------------------------------------------------------------------------------------------------------------------------------------------------------------------------------------------------------------------------------------------------------------------------------------------------------------------------------------------------------------------------------------------------------------------------------------------------------------
>Exsudoporus_cf._floridanus_CFMR_BZ-3170_Belize
-------------------------------------------------------------------------------------------------------------------------------------GGCACATGCRCATATCTT--TATACGCGGAGATC-------------------CC--T--TTCTCTTACT----CACACACCTGTGCACCTGTTGTAGGTCCTTG--AAAGAGG--AT-CTATGTTTT------TCATAATCACAC--CC-ATCGTATGTCTATAGAATGT--ATTGA----------------------------------------AACATACAAATT-ATACAACTTTCAGCAACGGATCTCTTGGCTCTCGCATCGATGAAGAACGCAGCGAATTGCGATAAGTAATGTGAATTGCAGATTTTCAGTGAATCATCGAATCTTTGAACGCACCTTGCGCTCCTTGGTATTCCGAGGAGCATGCCTGTTTGAGTGTCATT-GAATT-CCTCAAA-TCCCAT------------------GTCTTGATTTATTC------------------ATTTCAT--GGGCTTT-GGACTT-GGGGGCTGCTGGTGGT---GACAAG--CTGTCAGCTCTCCTGAAATGCATTAGCAAT--GGACT--GGCAAG-TCTCTG--AACGTGC-ACGGCC-TTCGACGTGATA--ATGATCGTCGTGGCT-GGAAGCG-ATT----TGGG---CA----TGCAT--GA-AT---C-GT-CTA----------TGCTT-C----CAATCC----TA-GGAC-CCT------ATAGC------CTTG-AGTTTCAGTCGC--TTAGCTAC--TAGTTGGG-TCGT-GAGGCCAACG-AA-CG-TTGGG---CAGGCTGAGCTTTTT-GGG--CT-------TTTGGGTCT-ACTAT-AAACT--------------------GCGGAGGAAAAGAAACTAACAAGGATT-CCCCTAGTAACTGCGAGTGAAGCGGGAAGAGCTCAAATTTTAAATCTGGCAGTCTCTTG--GCTGTCCGAGTTGTAATCTAGAGAAGCATTTTCCGCGCT-GGACCGTGTATAAGTCTCCTGGAAGGGAGCGTCATAGAGGGTGAGAATCCCGTCTTTGACATGGACTA--CCAGTGCTATGTGATGTGCTCTCGACGAGTCGAGTTGTTTGGGAATGCAGCTCAAAATGGGTGGTAAATTCCATCTAAAGCTAAATACAGGCGAGAGACCGATAGCGAACAAGTACCGTGAGGGAAAGATGAAAAGAACTTTGGAAAGAGAGTTAAACAGTACGTGAAATTGCTGAAAGGGAAACGCTTGATGTCAGTCACGTTGGCT-GGGGATCAACCTTGCTTC-TCGCTGGGTGTACTTCCCGGTCGATGGGTCAGCATCAGTTTTGGTT-GCCGTACAAGGGCGAGGGGAATGTGGCACTC---CTC-GGAG-TGTG-TTATAGCCTTTTGTCGTATGCGGTGG-TCAGGACTGAGGAGCTCAGCATGGCTTT--------GGC---TTGTGC-TTAGGATGCTGGCATAATGGCCTTAAGCGACCCGTCTTGAAACACGGACCAAGGAGTCTAACATGCCTGCGAGTGTTTGGGTGGCAAACCCGAGCGCGTAATGAAAGTGAAA-GTTGAGACCTCTGTCAT-GGAGGGCATCGACGCCCGGACCTGAGTCTTTGACGACGGATCTGCGGTAAAGCATGCATGTTGGGACCCGAAAGATGGTGAACTATGCCTGAATAGGGTGAAGCCAGAGGAAACTCTGGTGGAGGCTCGTAGCGATTCTGACGTGCAAATCGATCGTCGAATTTGGGTATAGGGGC-AAAGACTATCAAAAACATGATTACTGGTACCTCCCAGGCTGACTGCGCCATTCTCATCATCGCCGGTGGCACTGGTGAGTTCGAGGCTGGTATCTCCAAGGACGGTCAGACCCGTGAACACGCTCTTCTGGCGTTCACCCTTGGTGTGCGTCAGCTCATCGTTGCTGTAAATAAGATGGACACGACCAAGGTGTGTGGTACATTCTCCCCACACG-GGCGTAGTCTGATGTGTCGCCAATAGTGGAGCGAGGATCGCTTCAATGAAATTATCAAGGAAACCTCGACCTTCATTAAGAAGGTCGGCTACAACCCCAAGACTGTCGCTTTCGTGCCTATTTCTGGCTGGCATGGTGACAACATGCTGGAGGAGTCCCAGCAGTAAGCATTCGGTTATCAGAATGACCTCCA-CGTTCTT-AAAGCTGTGAAATAGTATGCCCTGGTACAAGGGCTGGACCAAGGAGACCAAGACTGGTGTCATCAAGGGAAAGACCCTTCTCGATGCAATCGATGCGATCGAGCCTCCCGTTCGCCCCTCCGACAAACCCCTCCGCCTTCCTCTCCAGGATGTCTACAAGATCGGTGG----------------------------------------------------------------------------------------------------------------GGTTCATATTCTGCTCCCGTCATCGAATTCCTGGAAGAATGGGGTCTCGAATCACTGGAAGAGAATGCACATTCGTCGACGCCCTGCACAAAAGTTTTCGTGAACGGTGTCTGGATGGGCGTGCATCGTGACCCCGCCAACCTTGTCAAGACGATCAAAAAACTTCGTCGGAAAGATGACATTAGTCCCGAAGTTTCTGTAGTCCGCGATATTCGCGAAAGGGAGCTCCGTCTCTACACTGACGCAGGGCGAGTTTGTCGACCGCTTTTCATTGTCGAAAACCAGCAACTTGCCCTTCAGAAGAAGCATATCAAATGGCTTAACCAGGGCTACCGG---GATGATGGCGAAGAGTTCAAGTGGGAACAGCTAGTGAAGACAGGGATTATTGAGTTATTGGATGCCGAGGAGGAAGAAACAGTGATGATTTCTATGACGCCGGAAGACTTGGAGAATTCCAGGCTACAATCTGCAGGCATCAACCCCCACGAGAATGATGGAGAGTTTGACCCTGCGGCGCGACTGAAGGCTGGAATCAACGCGCACACATGGACTCACTGTGAGATTCACCCTAGTATGATTCTTGGTGTCTGTGCCAGTATCATTCCTTTCCCCGATCATAATCAGGTGCGTACTGATTCGAC-ATGGATTGATAATGGCCTTATACCTCTACAGTCACCGCGTAACACCTACCAATCCGCA
>Exsudoporus_cf._frostii_1_B1789_USA
-------------------------------------------------------------AAGAT----------GG-GAAG---TGAA--G-ATTGTCGCTGGCCCTCCTT-----------------GGGGGCATGTGCACGTCTTTC--TTTTCATTGACCCT------------------TTC--T--CTCTCACACACA--CACACACCTGTGCACCTGTTGTAGGTCCTCG--AAAGAGG--AT-CTATGTTTT------TCAT-ATCACAC--CC-ATCGTATGTCTATAGAATGT--ATTGA----------------------------------------AATA-ATAAATC-ATACAACTTTCAGCAACGGATCTCTTGGCTCTCGCATCGATGAAGAACGCAGCGAATTGCGATAAGTAATGTGAATTGCAGATTTTCAGTGAATCATCGAATCTTTGAACGCACCTTGCGCTCCTTGGTATTCCGAGGAGCATGCCTGTTTGAGTGTCATT-GAATC-CCTCAAA-ACCCAT------------------GTCTTGAT-------------------------TTTCAT--GGGCTTT-GGACTT-GGGGGCTGCTGGTGGC----AAAAG--CTGTCAGCTCTCCTCAAATGTATTAGCAAA--GGACT--AGCAAG-TCTCTG---ACGTGC-ACGGCC-TTCGACGTGATA--ATGATCGTCGTGGCT-GGA-GCG--TT----TGGA---CA----TGCAT--GA-AT---C-GT-CCA----------TGCTT-C----CAATCC----TA--GG---CT--------AGC------CCTG-AGTTT-GGTTG------------------------------------------------------------------------------------------------------------------------------------------------------------------------------------------------------------------------------------------------------------------------------------------------------------------------------------------------------------------------------------------------------------------------------------------------------------------------------------------------------------------------------------------------------------------------------------------------------------------------------------------------------------------------------------------------------------------------------------------------------------------------------------------------------------------------------------------------------------------------------------------------------------------------------------------------------------------------------------------------------------------------------------------------------------------------------------------------------------------------------------------------------------------------------------------------------------------------------------------------------------------------------------------------------------------------------------------------------------------------------------------------------------------------------------------------------------------------------------------------------------------------------------------------------------------------------------------------------------------------------------------------------------------------------------------------------------------------------------------------------------------------------------------------------------------------------------------------------------------------------------------------------------------------------------------------------------------------------------------------------------------------------------------------------------------------------------------------------------------------------------------------------------------------------------------------------------------------------------------------------------------------------------------------------------------------------------------------------------------------------------------------------------------------------------------------------------------------------------------------------------------------------
>Exsudoporus_cf._frostii_1_JLF2548_USA
------------------------------------------------------------------------------------------------------------------------------------------------------------------------------------------TC--T--CTCTCACACACA--CACACACCTGTGCACCTGTTGTAGGTCCTCG--AAAGAGA--AT-CTATGTTTT------TCAT-ATCACAC--CC-ATCGTATGTCTATAGAATGT--ATTGA----------------------------------------AATA-ATAAATC-ATACAACTTTCAGCAACGGATCTCTTGGCTCTCGCATCGATGAAGAACGCAGCGAATTGCGATAAGTAATGTGAATTGCAGATTTTCAGTGAATCATCGAATCTTTGAACGCACCTTGNGCTCCTTGGTATTCCGAGGAGCATGCCTGTTTGAGTGTCATT-GAATC-CCTCAAA-ACCCAT------------------GTCTTGAT-------------------------TTTCAT--GGGCTTT-GGACTT-GGGGGCTGCTGGTGGC----AAAAG--CTGTCAGCTCTCCTCAAATGTATTAGCAAA--GGACT--AGCAAG-TCTCTG---ACGTGC-ACGGCC-TTCGACGTGATA--ATGATCGTCGTGGCT-GGA-GCG--TT----TGGA---CA----TGCAT--GA-AT---C-GT-CCA----------TGCTT-C----CAATCC----TA--GG---CT--------AGC------CCTG-AGTTT-GGTTGC--TCAGCTAT--TAGTTCGG-TCAC-AAGGCCAACG-AA-CG-TTGGG---CAGGCTGAGC-------------------------------------------------GACCTCAAATCAGCGGAGGAAAAGAAACTAACAAGGATT-CCCCTAGTAACTGCGAGTGAAGCGGGAAGAGCTCAAATTTTAAATCTGGCAGTCTCTTG--GCTGTCCGAGTTGTAATCTAGAGAAGTGTTTTCCGCGCT-GGACCGTGTATAAGTCTCCTGGAAGGGAGCGTCGTAGAGGGTGAGAATCCCGTCTTTGACACGGACTA--CCAGAGCTATGTGATGCGCTCTCGACGAGTCGAGTTGTTTGGGAATGCAGCTCAAAATGGGTGGTAAATTCCATCTAAAGCTAAATACAGGCGAGAGACCGATAGCGAACAAGTACCGTGAGGGAAAGATGAAAAGAACTTTGGAAAGAGAGTTAAACAGTACGTGAAATTGCTGAAAGGGAAACGCTTGATGTCAGTCACGTTGGCT-GGGGATCAACCTTGCTTC-TCGCTGGGTGTACTTCCCGGTCGACGGGTCAGCATCAGTTTTGGTC-GCCGTACAAGGGTGAGGGGAATGTGGCACTC---TTC-GGGG-TGTG-TTATAGCCTTTTGTCGTATGCGGTGG-TCGAGACTGAGGAGCTCAGCACGGCTTC--------------------------------------------------------------------------------------------------------------------------------------------------------------------------------------------------------------------------------------------------------------------------------------------------------------------------------------------------------------------------------------------------------------------------------------------------------------------------------------------------------------------------------------------------------------------------------------------------------------------------------------------------------------------------------------------------------------------------------------------------------------------------------------------------------------------------------------------------------------------------------------------------------------------------------------------------------------------------------------------------------------------------------------------------------------------------------------------------------------------------------------------------------------------------------------------------------------------------------------------------------------------------------------------------------------------------------------------------------------------------------------------------------------------------------------------------------------------------------------------------------------------------------------------------------------------------------------------------------------------------------------------------------------------------------------------------------------------------------------------------------------------------------------------------
>Exsudoporus_cf._frostii_1_TENN:SAT1221511_USA
-----------------------------------------------------------------------------------------------------------------------------------------------------------------------------------------------------------------------------------------------------------------------------------------------------------------------------------------------------------------------------------------------------------------------------------------------------------------------------------------------------------------------------------------------------------------------------------------------------------------------------------------------------------------------------------------------------------------------------------------------------------------------------------------------------------------------------------------------------------------------------------------------------------------------------------------------------------------------------------------------------------------------------------GCGGAGGAAAAGAAACTAACAAGGATT-CCCCTAGTAACTGCGAGTGAAGCGGGAAGAGCTCAAATTTTAAATCTGGCAGTCTCTTG--GCTGTCCGAGTTGTAATCTAGAGAAGTGTTTTCCGCGCT-GGACCGTGTATAAGTCTCCTGGAAGGGAGCGTCGTAGAGGGTGAGAATCCCGTCTTTGACACGGACTA--CCAGAGCTATGTGATGCGCTCTCGACGAGTCGAGTTGTTTGGGAATGCAGCTCAAAATGGGTGGTAAATTCCATCTAAAGCTAAATACAGGCGAGAGACCGATAGCGAACAAGTACCGTGAGGGAAAGATGAAAAGAACTTTGGAAAGAGAGTTAAACAGTACGTGAAATTGCTGAAAGGGAAACGCTTGATGTCAGTCACGTTGGCT-GGGGATCAACCTTGCTTC-TCGCTGGGTGTACTTCCCGGTCGACGGGTCAGCATCAGTTTTGGTC-GCCGTACAAGGGTGAGGGGAATGTGGCACTC---TTC-GGGG-TGTG-TTATAGCCTTTTGTCGTATGCGGTGG-TCGAGACTGAGGAGCTCAGCACGGCTTC--------GGC---TTGTGC-TTAGGATGCTGGCATAATGGCCTTAAGCGACCCGTCTTGAAACACGGACCAAGGAGTCTAACATGCCTGCGAGTGTTTGGGTGGTAAACCCGGGCGCGTAATGAAAGTGAAA-GTTGAGACCTCTGTCGT-GGAGGGCATCGACGCCCGGACCTGAGTCTTTGACGACGGATCTGCGGTAGAGCATGTATGTTGGGACCCGAAAGATGGTGAACTATGCCTGAATAGGGTGAAGCCAGAGGAAACTCTGGTGGAGGCTCGTAGCGATTCTGACGTGCAAATCGATCGTCGAATTTGGGTATA--------------------------------------------------------------------------------------------------------------------------------------------------TTGGTGTGCGTCAGCTCATCGTTGCTGTAAACAAGATGGACACGACCAAGGTGTGTTGTGCATTCTCCTCAGATG-AACGCAGTTTGATGTGTCGCCAACAGTGGAGTGAGGACCGCTTCAACGAAATTGTCAAGGAAACCTCGACCTTCATTAAGAAGGTCGGCTACAACCCCAAGGCCGTCGCTTTCGTGCCCATTTCTGGCTGGCATGGTGACAACATGCTGGAGGAGTCCGC--AGTAAGCATTATGTTATTAGATCGACCTCCAGCATTCTC-AAAGCGCCGAGATAG-ATGCCCTGGTACAAGGGCTGGACCAAGGAGACCAAGGGCGGTGTCGTCAAGGGAAAGACCCTCCTCGATGCCATTGATGCCATCGAGCCCCCTGTTCGTCCTTCCGACAAACCCCTTCGCCTTCCTCTCCAGGATGTCTACAAGATCGGTGGTATCGGAACAGTGCCCGTTGGTCGTGTTGAAACTGGTGTTATTAAGGCTGGCATGGTCGTTACTTTCGCACCCACAAGCGTGACTACTGAAGTCAAATCCGTTGAAATGCAC----------------------------------------------------------------------------------------------------------------------------------------------------------------------------------------------------------------------GTGAGAGGGAGCTCCGTCTCTACACTGATGCAGGCCGAGTTTGTCGACCGCTCTTCATTGTCGAAAATCAGCAGCTTGCCCTCCAGAAGAAGCATATCAAATGGATTAATCAGGGCTACCGC---GATGATGGCGAAGAGTTCAAGTGGGAACAGCTGGTGAAGACAGGGATAATTGAGTTATTGGATGCCGAGGAGGAAGAAACAGTGATGATTTCCATGACGCCGGAAGACTTGGAGAATTCCAGGTTACAATCTGCAGGCATCAACCCCCACGAGAATGATGGAGAGTTTGACCCCGCGGCGCGACTGAAGGCTGGAATCAATGCACACACATGGACTCACTGTGAGATTCATCCTAGTATGATTCTTGGTGTCTGTGCCAGTATCATTCCTTTTCCCGATCACAACCAGGTGCGTACTGATTCGAC-GTGTATTGATAACGGCCTTATACCTCTACAGTCACCACGTA-----------------
>Exsudoporus_cf._frostii_1_TENN067311_USA
---------------------------------------------------------------------------------------------------------------------------------------CATGTGCACGTCTTTC--TTTTCATTGACCCT------------------TTC--T--CTCTCACACACA--CACACACCTGTGCACCTGTTGTAGGTCCTCG--AAAGAGG--AT-CTATGTTTT------TCAT-ATCACAC--CC-ATCGTATGTCTATAGAATGT--ATTGA----------------------------------------AATA-ATAAATC-ATACAACTTTCAGCAACGGATCTCTTGGCTCTCGCATCGATGAAGAACGCAGCGAATTGCGATAAGTAATGTGAATTGCAGATTTTCAGTGAATCATCGAATCTTTGAACGCACCTTGCGCTCCTTGGTATTCCGAGGAGCATGCCTGTTTGAGTGTCATT-GAATC-CCTCAAA-ACCCAT------------------GTCTTGAT-------------------------TTTCAT--GGGCTTT-GGACTT-GGGGGCTGCTGGTGGC----AAAAG--CTGTCAGCTCTCCTCAAATGTATTAGCAAA--GGACT--AGCAAG-TCTCTG---ACGTGC-ACGGCC-TTCGACGTGATA--ATGATCGTCGTGGCT-GGA-GCG--TT----TGGA---CA----TGCAT--GA-AT---C-GT-CCA----------TGCTT-C----CAATCC----TA--GG---CT--------AGC------CCTG-AGTTT-GGTTGC--TCAGCTAT--TAGTTCGG-TCAC-AA----------------------------------------------------------------------------------------------GCGGAGGAAAAGAAACTAACAAGGATT-CCCCTAGTAACTGCGAGTGAAGCGGGAAGAGCTCAAATTTTAAATCTGGCAGTCTCTTG--GCTGTCCGAGTTGTAATCTAGAGAAGTGTTTTCCGCGCT-GGACCGTGTATAAGTCTCCTGGAAGGGAGCGTCGTAGAGGGTGAGAATCCCGTCTTTGACACGGACTA--CCAGAGCTATGTGATGCGCTCTCGACGAGTCGAGTTGTTTGGGAATGCAGCTCAAAATGGGTGGTAAATTCCATCTAAAGCTAAATACAGGCGAGAGACCGATAGCGAACAAGTACCGTGAGGGAAAGATGAAAAGAACTTTGGAAAGAGAGTTAAACAGTACGTGAAATTGCTGAAAGGGAAACGCTTGATGTCAGTCACGTTGGCT-GGGGATCAACCTTGCTTC-TCGCTGGGTGTACTTCCCGGTCGACGGGTCAGCATCAGTTTTGGTC-GCCGTACAAGGGTGAGGGGAATGTGGCACTC---TTC-GGGG-TGTG-TTATAGCCTTTTGTCGTATGCGGTGG-TCGAGACTGAGGAGCTCAGCACGGCTTC--------GGC---TTGTGC-TTAGGATGCTGGCATAATGGCCTTAAGCGACCCGTCTTGAAACACGGACCAAGGAGTCTAACATGCCTGCGAGTGTTTGGGTGGTAAACCCGGGCGCGTAATGAAAGTGAAA-GTTGAGACCTCTGTCGT-GGAGGGCATCGACGCCCGGACCTGAGTCTTTGACGACGGATCTGCGGTAGAGCATGTATGTTGGGACCCGAAAGATGGTGAACTATGCCTGAATAGGGTGAAGCCAGAGGAAACTCTGGTGGAGGCTCGTAGCGATTCTGACGTGCAAATCGATCGTCGAATTTGGGTATA----------------------------------------------------------------------------------------------------------------------------------------------------GGTGTGCGTCAGCTCATCGTTGCTGTAAACAAGATGGACACGACCAAGGTGTGTTGTGCATTCTCCTCAGATG-AACGCAGTTTGATGTGTCGCCAACAGTGGAGTGAGGACCGCTTCAACGAAATTGTCAAGGAAACCTCGACCTTCATTAAGAAGGTCGGCTACAACCCCAAGGCCGTCGCTTTCGTGCCCATTTCTGGCTGGCATGGTGACAACATGCTGGAGGAGTCCGGTAAGTAAGCATTATGTTATTAGATCGACCTCCAGCATTCTC-AAAGCGCCGAGATAGTATGCCCTGGTACAAGGGCTGGACCAAGGAGACCAAGGGCGGTGTCGTCAAGGGAAAGACCCTCCTCGATGCCATTGATGCCATCGAGCCCCCTGTTCGTCCTTCCGACAAACCCCTTCGCCTTCCTCTCCAGGATGTCTACAAGATCGGTGGTATCGGAACAGTGCCCGTTGGTCGTGTTGAAACTGGTGTTATTAAGGCTGGCATGGTCGTTACTTTCGCACCCACAAGCGTGACTACTGAAGTCAAATCCGTTGAAATGCAC-------------------------------------------------------------------------------------------------------------------------------------------------------------------------------------------------------------------------------------------------------------------------------------------------------------------------------------------------------------------------------------------------------------------------------------------------------------------------------------------------------------------------------------------------------------------------------------------------------------------------------------------------------------------------------------------------------------------------------
>Exsudoporus_cf._frostii_1_TO_AVBB10_USA
AGGTGAACCTGCGGAAGGATCATTATCGAATT-CT-GAGGGGGGGGG-------------GAAGAT----------GG-GAAG---TGAA--G-ATTGTCGCTGGCCCTCCTT-----------------GGGGGCATGTGCACGTCTTTC--TTTTCATTGACCCT------------------TTC--T--CTCTCACACACA--CACACACCTGTGCACCTGTTGTAGGTCCTCG--AAAGAGG--AT-CTATGTTTT------TCAT-ATCACAC--CC-ATCGTATGTCTATAGAATGT--ATTGA----------------------------------------AATA-ATAAATC-ATACAACTTTCAGCAACGGATCTCTTGGCTCTCGCATCGATGAAGAACGCAGCGAATTGCGATAAGTAATGTGAATTGCAGATTTTCAGTGAATCATCGAATCTTTGAACGCACCTTGCGCTCCTTGGTATTCCGAGGAGCATGCCTGTTTGAGTGTCATT-GAATC-CCTCAAA-ACCCAT------------------GTCTTGAT-------------------------TTTCAT--GGGCTTT-GGACTT-GGGGGCTGCTGGTGGC----AAAAG--CTGTCAGCTCTCCTCAAATGTATTAGCAAA--GGACT--AGCAAG-TCTCTG---ACGTGC-ACGGCC-TTCGACGTGATA--ATGATCGTCGTGGCT-GGA-GCG--TT----TGGA---CA----TGCAT--GA-AT---C-GT-CCA----------TGCTT-C----CAATCC----TA--GG---CT--------AGC------CCTG-AGTTT-GGTTGC--TCAGCTAT--TAGTTCGG-TCAC-AAGGCCAACG-AA-CG-TTGGG---CAGGCTGAGCT--TT-AGG--CT---------T--GTCTTTCTTTGAAACT-------TGACCTCAAATCAGCGGAGGAAAAGAAACTAACAAGGATT-CCCCTAGTAACTGCGAGTGAAGCGGGAAGAGCTCAAATTTTAAATCTGGCAGTCTCTTG--GCTGTCCGAGTTGTAATCTAGAGAAGTGTTTTCCGCGCT-GGACCGTGTATAAGTCTCCTGGAAGGGAGCGTCGTAGAGGGTGAGAATCCCGTCTTTGACACGGACTA--CCAGAGCTATGTGATGCGCTCTCGACGAGTCGAGTTGTTTGGGAATGCAGCTCAAAATGGGTGGTAAATTCCATCTAAAGCTAAATACAGGCGAGAGACCGATAGCGAACAAGTACCGTGAGGGAAAGATGAAAAGAACTTTGGAAAGAGAGTTAAACAGTACGTGAAATTGCTGAAAGGGAAACGCTTGATGTCAGTCACGTTGGCT-GGGGATCAACCTTGCTTC-TCGCTGGGTGTACTTCCCGGTCGACGGGTCAGCATCAGTTTTGGTC-GCCGTACAAGGGTGAGGGGAATGTGGCACTC---TTC-GGGG-TGTG-TTATAGCCTTTTGTCGTATGCGGTGG-TCGAGACTGAGGAGCTCAGCACGGCTTC--------GGC---TTGTGC-TTAGGATGCTGGCATAATGGCCTTAAGCGACCCGTCTTGAAACACGGACCAAGGAGTCTAACATGCCTGCGAGTGTTTGGGTGGTAAACCCGGGCGCGTAATGAAAGTGAAA-GTTGAGACCTCTGTCGT-GGAGGGCATCGACGCCCGGACCTGAGTCTTTGACGACGGATCTGCGGTAGAGCATGTATGTTGGGACCCGAAAGATGGTGAACTATGCCTGAATAGGGTGAAGCCAGAGGAAACTCTGGTGGAGGCTCGTAGCGATTCTGACGTGCAAATCGATCGTCGAATTTGGGTATAGGGGCGAAAGACTA-------------------------------------------------------------------------------------------------------------------------------------------------------------------------------------------------------------------------------------------------------------------------------------------------------------------------------------------------------------------------------------------------------------------------------------------------------------------------------------------------------------------------------------------------------------------------------------------------------------------------------------------------------------------------------------------------------------------------------------------------------------------------------------------------------------------------------------------------------------------------------------------------------------------------------------------------------------------------------------------------------------------------------------------------------------------------------------------------------------------------------------------------------------------------------------------------------------------------------------------------------------------------------------------------------------------------------------------------------------------------------------------------------------------------------------------------
>Exsudoporus_cf._frostii_1_TO_AVBB11_USA
AGGTGAACCTGCGGAAGGATCATTATCGAATT-CT-GAGGGGGGGGG-------------GAAGAT----------GG-GAAG---TGAA--G-ATTGTCGCTGGCCCTCCTT-----------------GGGGGCATGTGCACGTCTTTC--TTTTCATTGACCCT------------------TTC--T--CTCTCWCACACA--CACACACCTGTGCACCTGTTGTAGGTCCTCG--AAAGAGG--AT-CTATGTTTT------TCAT-ATCACAC--CC-ATCGTATGTCTATAGAATGT--ATTGA----------------------------------------AATA-ATAAATC-ATACAACTTTCAGCAACGGATCTCTTGGCTCTCGCATCGATGAAGAACGCAGCGAATTGCGATAAGTAATGTGAATTGCAGATTTTCAGTGAATCATCGAATCTTTGAACGCACCTTGCGCTCCTTGGTATTCCGAGGAGCATGCCTGTTTGAGTGTCATT-GAATC-CCTCAAA-ACCCAT------------------GTCTTGAT-------------------------TTTCAT--GGGCTTT-GGACTT-GGGGGCTGCTGGTGGC----AAAAG--CTGTCAGCTCTCCTCAAATGTATTAGCAAA--GGACT--AGCAAG-TCTCTG---ACGTGC-ACGGCC-TTCGACGTGATA--ATGATCGTCGTGGCT-GGA-GCG--TT----TGGA---CA----TGCAT--GA-AT---Y-GT-CCA----------TGCTT-C----CAATCC----TA--GG---CT--------AGC------CCTG-AGTTT-GGTTGC--TCAGCTAT--TAGTTCGG-TCAC-AAGGCCAACG-AA-CG-TTGGG---CAGGCTGAGCT--TT-AGG--CT---------T--GTCTTTCTTTGAAACT-------TGACCTCAAATCAGCGGAGGAAAAGAAACTAACAAGGATT-CCCCTAGTAACTGCGAGTGAAGCGGGAAGAGCTCAAATTTTAAATCTGGCAGTCTCTTG--GCTGTCCGAGTTGTAATCTAGAGAAGTGTTTTCCGCGCT-GGACCGTGTATAAGTCTCCTGGAAGGGAGCGTCGTAGAGGGTGAGAATCCCGTCTTTGACACGGACTA--CCAGAGCTATGTGATGCGCTCTCGACGAGTCGAGTTGTTTGGGAATGCAGCTCAAAATGGGTGGTAAATTCCATCTAAAGCTAAATACAGGCGAGAGACCGATAGCGAACAAGTACCGTGAGGGAAAGATGAAAAGAACTTTGGAAAGAGAGTTAAACAGTACGTGAAATTGCTGAAAGGGAAACGCTTGATGTCAGTCACGTTGGCT-GGGGATCAACCTTGCTTC-TCGCTGGGTGTACTTCCCGGTCGACGGGTCAGCATCAGTTTTGGTC-GCCGTACAAGGGTGAGGGGAATGTGGCACTC---TTC-GGGG-TGTG-TTATAGCCTTTTGTCGTATGCGGTGG-TCGAGACTGAGGAGCTCAGCACGGCTTC--------GGC---TTGTGC-TTAGGATGCTGGCATAATGGCCTTAAGCGACCCGTCTTGAAACACGGACCAAGGAGTCTAACATGCCTGCGAGTGTTTGGGTGGTAAACCCGGGCGCGTAATGAAAGTGAAA-GTTGAGACCTCTGTCGT-GGAGGGCATCGACGCCCGGACCTGAGTCTTTGACGACGGATCTGCGGTAGAGCATGTATGTTGGGACCCGAAAGATGGTGAACTATGCCTGAATAGGGTGAAGCCAGAGGAAACTCTGGTGGAGGCTCGTAGCGATTCTGACGTGCAAATCGATCGTCGAATTTGGGTATAGGGGCGAAAGACTA------------------------------------------------------------------------------------------------------------------------------------------------------------------------------------------------------------------------------------------------------------------------------------------------------------------------------------------------------------------------------------------------------------------------------------------------------------------------------------------------------------------------------------------------------------------------------------------------------------------------------------------------------------------------------------------------------------------GRTTCATATTCTGCTCCCGTCATTGAATTCCTGGAAGAATGGGGTCTCGAATCACTGGAAGAGAATGCACATTCGTCGACGCCCTGCACAAAGGTTTTCGTAAACGGTGTCTGGATGGGCGTGCATCGTGATCCGGCCAACCTTGTCAAGACGATCAAAAAACTTCGCCGAAAAGATGACATCAGTCCCGARGTTTCTGTAKTTCGCGATATTCGTGAGAGGGAGCTCCGTCTCTACACTGATGCAGGCCGAGTTTGTCGACCGCTCTTCATTGTCGAAAATCAGCAGCTTGCCCTCCAGAAGAAGCATATCAAATGGATTAATCAGGGCTACCGC---GATGATGGCGAAGAGTTCAAGTGGGAACAGCTGGTGAAGACAGGGATAATTGAGTTATTGGATGCCGAGGAGGARGAAACAGTGATGATTTCCATGACGCCGGAAGACTTGGAGAATTCCAGGTTMCAATCWGCRGGCATCAACCCCCACGAGAATGATGGAGAGTTTGACCCCGCGGCGCGACTGAAGGCTGGAATCAATGCACACACATGGACTCACTGTG---------------------------------------------------------------------------------------------------------------------------------------------
>Exsudoporus_cf._frostii_2__BDCR0418_Costa_Rica
--------------------------------------------------------------------------------------------------------------------------------------------------------------------------------------------------------------------------------------------------------------------------------------------------------------------------------------------------------------------------------------------------------------------------------------------------------------------------------------------------------------------------------------------------------------------------------------------------------------------------------------------------------------------------------------------------------------------------------------------------------------------------------------------------------------------------------------------------------------------------------------------------------------------------------------------------------------------------------------------------------------------------------------------------------------------------------------------------AATTTTAAATCTGGCAGTCTCTTG--GCTGTCCGAGTTGTAATCTAGAGAAGTGTTTTCCGCGCT-GGACCGTGTATAAGTCTCCTGGAAGGGAGCGTCATAGAGGGTGAGAATCCCGTCTTTGACACGGACTA--CCAGAGCTATGTGATGCGCTCTCGACGAGTCGAGTTGTTTGGGAATGCAGCTCAAAATGGGTGGTAAATTCCATCTAAAGCTAAATATAGGCGAGAGACCGATAGCGAACAAGTACCGTGAGGGAAAGATGAAAAGAACTTTGGAAAGAGAGTTAAACAGTACGTGAAATTGCTGAAAGGGAAACGCTTGATGTCAGTCACGTTGGCT-GGGGATCAACCTTGCTTC-TCGCTGGGTGTACTTCCCAGTCGACGGGTCAGCATCAGTTTCGGTC-GCCGTACAAGGGTGAGGGGAATGTGGCACTC---TTC-GGGG-TGTG-TTATAGCCTTTTGTCGTATGCGGTGG-TCGAGACTGAGGAGCTCAGCACAGCTTC--------GGC---TTGTGC-TTAGGATGCTGGCATAATGGCCTTAAGCGACCCGTCTTGAAACACGGACCAAGGAGTCTAACATGCCTGCGAGTGTTTGGGTGGTAAACCCGGGCGCGTAATGAAAGTGAAA-GTTGAGACCTCTGTCGT-GGAGGGCATCGACGCCCGGACCTGAGTCTTTGACGACGGATCTGCGGTAGAGCATGTATGTTGGGACCCGAAAGATGGTGAACTATGCCTGAATAGGGTGAAGCCAGAGGAAACTCTGGTGGAGGCTCGTAGCGATTCTGACGTGCAAATCGATCGTCGAATTTGGGTATAGGGGCGAAAGACTA-------------------------------------------------------------------------------------------------------------------------------------------------------------------------------------------------------------------------------------------------------------------------------------------------------------------------------------------------------------------------------------------------------------------------------------------------------------------------------------------------------------------------------------------------------------------------------------------------------------------------------------------------------------------------------------------------------------------------------------------------------------------------------------------------------------------------------------------------------------------------------------------------------------------------------------------------------------------------------------------------------------------------------------------------------------------------------------------------------------------------------------------------------------------------------------------------------------------------------------------------------------------------------------------------------------------------------------------------------------------------------------------------------------------------------------------------
>Exsudoporus_cf._frostii_2__M39B4_Mexico
---------------AGGATCATTATCGAATT-CT-GAGGGGGGGGGGG-----------AAAGAT----------GG-GAAG---TGGA--G-ATTGTCGCTGGTCCTCCTT----------------GGGGGGCATGTGCACGTCTTCC--TTTTCATTGACCCC-------------------CCC-T-TCTCACACACA----CACACACCTGTGCACCTATTGTAGGTCCTTG--AAAGAGG--AT-CTATGTTTT------TCAT-ATCACAC--CC-ATCGTATGTCTATAGAATGT--ATTGA----------------------------------------AATA-ATAAATC-ATACAACTTTCAGCAACGGATCTCTTGGCTCTCGCATCGATGAAGAACGCAGCGAATTGCGATAAGTAATGTGAATTGCAGATTTTCAGTGAATCATCGAATCTTTGAACGCACCTTGCGCTCCTTGGTATTCCGAGGAGCATGCCTGTTTGAGTGTCATT-GAATC-CCTCAAA--CCCAT------------------GTCTTGAT-------------------------TTTCAT--GGGCTTT-GGACTT-GGGGGCTGCTGGTGGC----AAAAG--CTGTCAGCTCTCCTCAAATGCATTAGCAAA--GGACT--AGCAAG-TCTCTG---ACGTGC-ACGGCC-TTCGATGTGATA--ATGATCGTCGTGGCT-GGA-GCG---T----TGGA---CA----TGCAG--GA-AT---C-GT-CCG----------TGCTT-C----CAATCC----TG--GG---CT--------AGC------CTCG-AGTTT-GGTCGC--TCAGCTAT--TAGTTCGG-TCGC-AAGGCCAACG-AA-CA-TTGGG---CAGGCCGAGCT---C-AGG--CT---------T--GTCTTTCTTTGAAACT-------TGACCTCAAATCAGCGGAGGAAAAGAAACTAACAAGGATT-CCCCTAGTAACTGCGAGTGAAGCGGGAAGAGCTCAAATTTTAAATCTGGCAGTCTCTTG--GCTGTCCGAGTTGTAATCTAGAGAAGTGTTTTCCGCGCT-GGACCGTGTATAAGTCTCCTGGAAGGGAGCGTCATAGAGGGTGAGAATCCCGTCTTTGACACGGACTA--CCAGAGCTATGTGATGCGCTCTCGACGAGTCGAGTTGTTTGGGAATGCAGCTCAAAATGGGTGGTAAATTCCATCTAAAGCTAAATATAGGCGAGAGACCGATAGCGAACAAGTACCGTGAGGGAAAGATGAAAAGAACTTTGGAAAGAGAGTTAAACAGTACGTGAAATTGCTGAAAGGGAAACGCTTGATGTCAGTCACGTTGGCT-GGGGATCAACCTTGCTTC-TCGCTGGGTGTACTTCCCAGTCGACGGGTCAGCATCAGTTTCGGTC-GCCGTACAAGGGTGAGGGGAATGTGGCACTC---TTC-GGGG-TGTG-TTATAGCCTTTTGTCGTATGCGGTGG-TCGAGACTGAGGAGCTCAGCACGGCTTC--------GGC---------------------------------------------------------------------------------------------------------------------------------------------------------------------------------------------------------------------------------------------------------------------------------------------------------------------------------------------------------------------------------------------------------------------------------------------------------------------------------------------------------------------------------------------------------------------------------------------------------------------------------------------------------------------------------------------------------------------------------------------------------------------------------------------------------------------------------------------------------------------------------------------------------------------------------------------------------------------------------------------------------------------------------------------------------------------------------------------------------------------------------------------------------------------------------------------------------------------------------------------------------------------------------------------------------------------------------------------------------------------------------------------------------------------------------------------------------------------------------------------------------------------------------------------------------------------------------------------------------------------------------------------------------------------------------------------------------------------------------------------------------------------------------------
>Exsudoporus_cf._frostii_2__MHM069_Mexico
-------------------------------------------------------------------------------------------------------------------------------------------------------------------------------------------------------------------------------TATTGTAGGTCCTTG--AAAGAGG--AT-CTATGTTTT------TCAT-ATCACAC--CC-ATCGTATGTCTATAGAATGT--ATTGA----------------------------------------AATA-ATAAATC-ATACAACTTTCAGCAACGGATCTCTTGGCTCTCGCATCGATGAAGAACGCAGCGAATTGCGATAAGTAATGTGAATTGCAGATTTTCAGTGAATCATCGAATCTTTGAACGCACCTTGCGCTCCTTGGTATTCCGAGGAGCATGCCTGTTTGAGTGTCATT-GAATC-CCTCAAA--CCCAT------------------GTCTTGAT-------------------------TTTCAT--GGGCTTT-GGACTT-GGGGGCTGCTGGTGGC----AAAAG--CTGTCAGCTCTCCTCAAATGCATTAGCAAA--GGACT--AGCAAG-TCTCTG---ACGTGC-ACGGCC-TTCGATGTGATA--ATGATCGTCGTGGCT-GGA-GCG---T----TGGA---CA----TGCAG--GA-AT---C-GT-CCG----------TGCTT-C----CAATCC----TG--GG---CT--------AGC------CTCG-AGTTT-GGTCGC--TCAGCTAT--TAGTTCGG-TCGC-AAGGCCAACG-AA-CA-TTGGG---CAGGCCGAGCT---C-AGG--CT---------T--GTCTTTCTTTGAAACT-------TGACCTCAAATCAGCGGAGGAAAAGAAACTAACAAGGATT-CCCCTAGTAACTGCGAGTGAAGCGGGAAGAGCTCAAATTTTAAATCTGGCAGTCTCT--------------------------------------------------------------------------------------------------------------------------------------------------------------------------------------------------------------------------------------------------------------------------------------------------------------------------------------------------------------------------------------------------------------------------------------------------------------------------------------------------------------------------------------------------------------------------------------------------------------------------------------------------------------------------------------------------------------------------------------------------------------------------------------------------------------------------------------------------------------------------------------------------------------------------------------------------------------------------------------------------------------------------------------------------------------------------------------------------------------------------------------------------------------------------------------------------------------------------------------------------------------------------------------------------------------------------------------------------------------------------------------------------------------------------------------------------------------------------------------------------------------------------------------------------------------------------------------------------------------------------------------------------------------------------------------------------------------------------------------------------------------------------------------------------------------------------------------------------------------------------------------------------------------------------------------------------------------------------------------------------------------------------------------------------------------------------------------------------------------------------------------------------------------------------------------------------------------------------------------------------------------------------------------------------------------
>Exsudoporus_cf._frostii_2__NY_815462_Costa_Rica
-----------------------------------------------------------------------------------------------------------------------------------------------------------------------------------------------------------------------------------------------------------------------------------------------------------------------------------------------------------------------------------------------------------------------------------------------------------------------------------------------------------------------------------------------------------------------------------------------------------------------------------------------------------------------------------------------------------------------------------------------------------------------------------------------------------------------------------------------------------------------------------------------------------------------------------------------------------------------------------------------------------------------------------GCGGAGGAAAAGAAACTAACAAGGATTCCCCCTAGTAACTGCGAGTGAAGCGGGAAGAGCTCAAATTTTAAATCTGGCAGTCTCTTG--GCTGTCCGAGTTGTAATCTAGAGAAGTGTTTTCCGCGCT-GGACCGTGTATAAGTCTCCTGGAAGGGAGCGTCATAGAGGGTGAGAATCCCGTCTTTGACACGGACTA--CCAGAGCTATGTGATGCGCTCTCGACGAGTCGAGTTGTTTGGGAATGCAGCTCAAAATGGGTGGTAAATTCCATCTAAAGCTAAATATAGGCGAGAGACCGATAGCGAACAAGTACCGTGAGGGAAAGATGAAAAGAACTTTGGAAAGAGAGTTAAACAGTACGTGAAATTGCTGAAAGGGAAACGCTTGATGTCAGTCACGTTGGCT-GGGGATCAACCTTGCTTC-TCGCTGGGTGTACTTCCCAGTCGACGGGTCAGCATCAGTTTCGGTC-GCCGTACAAGGGTGAGGGGAATGTGGCACTC---TTC-GGGG-TGTG-TTATAGCCTTTTGTCGTATGCGGTGG-TCGAGACTGAGGAGCTCAGCACAGCTTC--------GGC---TTGTGC-TTAGGATGCTGGCATAATGGCCTTAAGCGACCCGTCTTGAAACACGGACCAAGGAGTCTAACATGCCTGCGAGTGTTTGGGTGGTAAACCCGGGCGCGTAATGAAAGTGAAA-GTTGAGACCTCTGTCGT-GGAGGGCATCGACGCCCGGACCTGAGTCTTTGACGACGGATCTGCGGTAGAGCATGTATGTTGGGACCCGAAAGATGGTGAACTATGCCTGAATAGGGTGAAGCCAGAGGAAACTCTGGTGGAGGCTCGTAGCGATTCTGACGTGCAAATCGATCGTCGAATTTGGGTATAGGGGCGAAAGACTATCAAGAACATGATCACTGGTACCTCCCAGGCTGACTGCGCCATCCTCATTATCGCCGGTGGTACTGGCGAGTTCGAGGCTGGTATCTCCAAGGACGGTCAGACCCGTGAACACGCTCTTCTGGCGTTCACACTTGGTGTGCGTCAGCTCATCGTTGCTGTAAACAAGATGGACACGACCAAGGTGTGTTGTGCATTCTCCTCAGATG-AACGCAGTTTTATGTGTCGCCAACAGTGGAGTGAGGACCGCTTCAACGAAATTGTCAAGGAAACCTCGACCTTCATTAAGAAGGTTGGCTACAACCCCAAGGCCGTCGCTTTCGTGCCCATTTCTGGCTGGCATGGTGACAACATGCTGGAGGAGTCCCCAAAGTAAGCATTATGTTATTAGATCGACCTCCAGCATTCTC-AAAGCGCCGAAATAGTATGCCCTGGTACAAGGGCTGGACCAAGGAGACCAAGGGCGGTGTCGTCAAGGGAAAGACCCTTCTCGATGCCATTGATGCCATCGAGCCCCCTGTTCGTCCTTCCGACAAACCCCTTCGCCTTCCTCTCCAGGATGTCTACAAGATCGGTGGTATCGGAACAGTGCCCGTTGGTCGTGTTGAAACTGG----------------------------------------------------------------------------GGTTCATATTCTGCTCCCGTCATTGAATTCCTGGAAGAATGGGGTCTCGAATCACTGGAAGAGAATGCACATTCGTCGACGCCCTGCACAAAGGTTTTCGTAAACGGTGTCTGGATGGGCGTGCATCGTGATCCGGCCAACCTTGTCAAGACGATCAAAAAACTTCGCCGAAAAGATGACATCAGTCCCGAAGTTTCTGTAGTTCGCGATATTCGTGAGAGGGAGCTCCGTCTCTACACTGATGCAGGCCGAGTTTGTCGACCGCTCTTCATTGTCGAAAACCAGCAGCTTGCCCTCCAGAAGAAGCATATCAAATGGATTAATCAGGGCTACCGC---GATGATGGCGAAGAGTTCAAGTGGGAACAGCTGGTGAAGACAGGGATAATTGAGTTATTGGATGCCGAGGAGGAAGAAACAGTGATGATTTCCATGACGCCGGAAGACTTGGAGAATTCCAGGTTACAATGTGCAGGCATCAACCCCCACGAGAATGATGGAGAGTTTGACCCCGCGGCGCGACTGAAGGCTGGAATCAATGCACACACATGGACTCACTGTGAGATTCATCCTAGTATGATTCTTGGTGTCTGTGCCAGTATCATTCCTTTCCCCGATCACAACCAGGTGCGTACTGATTCGAC-GTGCATTGATAATGGTCTTATAACTCTACAGTCACCGCGTAACACCTACCAATCCGCC
>Exsudoporus_cf._frostii_3_JLF5376_USA
AGGTGAACCTGCGGAAGGATCATTATCGAATT-CT-GAGGGGGGGAGGG-----------GAAGAT----------GGAGAAG---TGGA--G-ATTGTCGCTGGTCCTCCTT-----------------GGGGGCATGTGCACGTCTTCC--TTTTCATTGACCCCCCT---------------TTC--TCTCACACACACA----CACACACCTGTGCACTTATTGTAGGTCCTTG--AAAGAGG--AT-CTATGTTTT------TCAT-ATCACAC--CC-ATCGTATGTCTATAGAATGT--ATTGA----------------------------------------AATA-ATAAATC-ATACAACTTTCAGCAACGGATCTCTTGGCTCTCGCATCGATGAAGAACGCAGCGAATTGCGATAAGTAATGTGAATTGCAGATTTTCAGTGAATCATCGAATCTTTGAACGCACCTTGCGCTCCTTGGTATTCCGAGGAGCATGCCTGTTTGAGTGTCATC-GAATT-CCTCAAA--CCCAT------------------GTCTTAAT-------------------------TTTCAT--GGGCTTT-GGACTT-GGGGGCTGCTGGTGGC----AAAAG--CTGTCAGCTCTCCTCAAATGCATTAGCAAA--GGACT--AGCAAG-TCTCTG---ACGTGC-ACGGCC-TTTGACGTGATA--ATGATCGTCGTGGCT-GGA-GCG---T----TGGA---CA----TGCAT--GAAAT---C-GT-CCG----------TGCTT-C----CAATCC----TA--GG---CT--------AGC------CTTG-AGTTT-GGTCGC--TCAGCTAT--TAGTTCGG-TCGC-AAGGCCAACG-AA-CG-TTGGG---CAGGCTGAGCT---C-AGG--CT---------T-------------------------------------------GGAAAAGAAACTAACAAGGATT-CCCCTAGTAACTGCGAGTGAAGCGGGAAGAGCTCAAATTTTAAATCTGGCAGTCTCTTG--GCTGTCCGAGTTGTAATCTAGAGAAGTGTTTTCCGCGCT-GGACCGTGTATAAGTCTCCTGGAAGGGAGCGTCGTAGAGGGTGAGAATCCCGTCTTTGACACGGACTA--CCAGAGCTATGTGATGCGCTCTCGACGAGTCGAGTTGTTTGGGAATGCAGCTCAAAATGGGTGGTAAATTCCATCTAAAGCTAAATATAGGCGAGAGACCGATAGCGAACAAGTACCGTGAGGGAAAGATGAAAAGAACTTTGGAAAGAGAGTTAAACAGTACGTGAAATTGCTGAAAGGGAAACGCTTGATGTCAGTCACGTTGGCT-GGGGATCAACCTTGCTTC-TCGCTGGGTGTACTTCCCAGTCGACGGGTCAGCATCAGTTTCGGTC-GCCGTACAAGGGTGAGGGGAATGTGGCACTC---TTC-GGGG-TGTG-TTATAGCCTTTTGTCGTATGCGGTGG-TCGAGACTGAGGAGCTCAGCACGGCTTC--------GGC---TTGTGC-TTAGGATGCTGGCATAATGGCCTTAAGCGACCCGTCTTGAAACACGGACCAAGGAGTCTAACATGCCTGCGAGTGTTTGGGTGGTAAACCCGGGCGCGTAATGAAAGTGAAA-GTTGAGACCTCTGTCGT-GGAGGGCATCGACGCCCGGACCTGAGTCTTTGACGACGGATCTGCGGTAGAGCATGTATGTTGGGAC-----------------------------------------------------------------------------------------------------------------------------------------------------------------------------------------------------------------------------------------------------------------------------------------------------------------------------------------------------------------------------------------------------------------------------------------------------------------------------------------------------------------------------------------------------------------------------------------------------------------------------------------------------------------------------------------------------------------------------------------------------------------------------------------------------------------------------------------------------------------------------------------------------------------------------------------------------------------------------------------------------------------------------------------------------------------------------------------------------------------------------------------------------------------------------------------------------------------------------------------------------------------------------------------------------------------------------------------------------------------------------------------------------------------------------------------------------------------------------------------------------------------------------------------------------------------------
>Exsudoporus_cf._frostii_3_JLF6850_USA
-------------------------------------------------------------------------------GAAG---TGGA--G-ATTGTCGCTGGTCCTCCTT-----------------GGGGGCATGTGCACGTCTTCC--TTTTCATTGACCCCCCT----------------T---TCTCTCACACACA----CACACACCTGTGCACTTATTGTAGGTCCTTG--AAAGAGG--AT-CTATGTTTT------TCAT-ATCACAC--CC-ATCGTATGTCTATAGAATGT--ATTGA----------------------------------------AATA-ATAAATC-ATACAACTTTCAGCAACGGATCTCTTGGCTCTCGCATCGATGAAGAACGCAGCGAATTGCGATAAGTAATGTGAATTGCAGATTTTCAGTGAATCATCGAATCTTTGAACGCACCTTGCGCTCCTTGGTATTCCGAGGAGCATGCCTGTTTGAGTGTCATC-GAATT-CCTCAAA--CCCAT------------------GTCTTAAT-------------------------TTTCAT--GGGCTTT-GGACTT-GGGGGCTGCTGGTGGC----AAAAG--CTGTCAGCTCTCCTCAAATGCATTAGCAAA--GGACT--AGCAAG-TCTCTG---ACGTGC-ACGGCC-TTTGACGTGATA--ATGATCGTCGTGGCT-GGA-GCG---T----TGGA---CA----TGCAT--GAAAT---C-GT-CCG----------TGCTT-C----CAATCC----TA--GG---CT--------AGC------CTTG-AGTTT-GGTCGC--TCAGCTAT--TAGTTCGG-TCGC-AAGGCCAACG-AA-CG-TTGGG---CAGGCTGAGCT---C-AGG--CT---------T--GTCTTTCTTTGAA------------------------CGGAGGAAAAGAAACTAACAAGGATT-CCCCTAGTAACTGCGAGTGAAGCGGGAAGAGCTCAAATTTTAAATCTGGCAGTCTCTTG--GCTGTCCGAGTTGTAATCTAGAGAAGTGTTTTCCGCGCT-GGACCGTGTATAAGTCTCCTGGAAGGGAGCGTCGTAGAGGGTGAGAATCCCGTCTTTGACACGGACTA--CCAGAGCTATGTGATGCGCTCTCGACGAGTCGAGTTGTTTGGGAATGCAGCTCAAAATGGGTGGTAAATTCCATCTAAAGCTAAATATAGGCGAGAGACCGATAGCGAACAAGTACCGTGAGGGAAAGATGAAAAGAACTTTGGAAAGAGAGTTAAACAGTACGTGAAATTGCTGAAAGGGAAACGCTTGATGTCAGTCACGTTGGCT-GGGGATCAACCTTGCTTC-TCGCTGGGTGTACTTCCCAGTCGACGGGTCAGCATCAGTTTCGGTC-GCCGTACAAGGGTGAGGGGAATGTGGCACTC---TTC-GGGG-TGTG-TTATAGCCTTTTGTCGTATGCGGTGG-TCGAGACTGAGGAGCTCAGCACGGCTTC--------GGC---TTGTGC-TTAGGATGCTGGCATAATGGCCTTAAGCGACCCGTCTTGAAACACGGACCAAGGAGTCTAACATGCCTGCGAGTGTTTGGGTGGTAAACCCGGGCGCGTAATGAAAGTGAAA-GTTGAGACCTCTGTCGT-GGAGGGCATCGACGCCCGGACCTGAGTCTTTGAC--------------------------------------------------------------------------------------------------------------------------------------------------------------------------------------------------------------------------------------------------------------------------------------------------------------------------------------------------------------------------------------------------------------------------------------------------------------------------------------------------------------------------------------------------------------------------------------------------------------------------------------------------------------------------------------------------------------------------------------------------------------------------------------------------------------------------------------------------------------------------------------------------------------------------------------------------------------------------------------------------------------------------------------------------------------------------------------------------------------------------------------------------------------------------------------------------------------------------------------------------------------------------------------------------------------------------------------------------------------------------------------------------------------------------------------------------------------------------------------------------------------------------------------------------------------------------------------------------------
>Exsudoporus_cf._frostii_4__FLAS-F-60742_USA
-----------------GATCATTATCGAATT-CT-GAGGGGGG----------------GAAGAT----------GG-GAAG---TGGA--G-ATTGTCGCTGGCCCTCCTT----------------GGGGGGCATGTGCACATCTTCC--TTTTCGTTGACNCC-------------------CC--T--TTCTCACACA----CACACACCTGTGCACCTATTGTAGGTCCTCG--AAAGAGG--AT-CTATGTTTT------TCAT-ATCACAC--CC-ATCGTATGTCTATAGAATGT--ATTGA----------------------------------------AATA-ATAAATC-ATACAACTTTCAGCAACGGATCTCTTGGCTCTCGCATCGATGAAGAACGCAGCGAATTGCGATAAGTAATGTGAATTGCAGATTTTCAGTGAATCATCGAATCTTTGAACGCACCTTGCGCTCCTTGGTATTCCGAGGAGCATGCCTGTTTGAGTGTCATC-GAATC-CCTCAAA--CCCAT------------------GTCTTGAT-------------------------TTTCAT--GGGCTTT-GGACTT-GGGGGCTGCTGGTAAC----AAAAG--TTGTCAGCTCTCCTCAAATGCATTAGCAAA--GGACT--AGCAAG-TCTCTG---TCGTGC-ACGGCC-TTTGACGTGATA--ATGATCGTCGTGGCT-GGA-GCG--TT----TGGA---CA----TGCAT--GA-AT---C-GT-CCC----------TGCTT-C----CAATCC----TA--GG---CT--------AGC------CTTG-AGTTT-GGTTGC--TCAGCTAT--TAGTTCGG-TCGC-AAGGCCAACG-AA-CG-TTGGG---CAGGCTGAGCTT-TT-AGG--CT---------T--GTCTTTCTTTGAAACT-------TGACCTCAAATCA------------AAACTAACAAGGATT-CCCCTAGTAACTGCGAGTGAAGCGGGAAGAGCTCAAATTTTAAATCTGGCAGTCTCTTG--GCTGTCCGAGTTGTAATCTAGAGAAGTGTTTTCCGCGCT-GGACCGTGTATAAGTCTCCTGGAAGGGAGCGTCGTAGAGGGTGAGAATCCCGTCTTTGACACGGACTA--CCAGAGCTATGTGATGCGCTCTCGACGAGTCGAGTTGTTTGGGAATGCAGCTCAAAATGGGTGGTAAATTCCATCTAAAGCTAAATACAGGCGAGAGACCGATAGCGAACAAGTACCGTGAGGGAAAGATGAAAAGAACTTTGGAAAGAGAGTTAAACAGTACGTGAAATTGCTGAAAGGGAAACGCTTGATGTCAGTCACGTTGGCT-GGGGATCAACCTTGCTTC-TCGCTGGGTGTACTTCCCAGTCGATGGGTCAGCATCAGTTTCGGTC-GCCGTACAAGGGCAAGGGGAATGTGGCACTC---TTC-GGGG-TGTG-TTATAGCCTTTCGTCGTATGCGGTGG-TCGGGACTGAGGAGCTCAGCACGGCTTC--------GGC---TTGTGC-TYAGGATGCTGGCATAATGGCCTTAAGCGACCCGTCTTGAAACACGGACCAAGGAGTCTAACATGCCTGCGAGTGTTTGGGTGGTAAACCCGGGCGCGTAATGAAAGTGAAA-GTTGAGACCTCTGTCGT-GGAGGGCATCGACGCCCGGACCTGAGTCTTTGACGACGGATCTGCGGTAGAGCATGTATGTTGGGACCCGAAAGATGGTGAACTATGCCTGAATAGGGTGAAGCCAGAGGAAACTCTGGTGGAGGCTCGTAGCGATTCTGACGTGCAAATCGATCGTCGAATTTGGGTATAGGGGCGAAAGACTA------------------------------------------------------CCGGTGGTACTGGCGAGTTCGAGGCTGGTATCTCCAAGGACGGCCAGACCCGCGAACACGCTCTTCTGGCGTTTACCCTTGGTGTGCGTCAGCTCATCGTTGCTGTAAACAAGATGGACACGACCAAGGTGTGTTGTGCATTCTCCTCAGATG-AACGCAGTTTGATGTGCCGCCAACAGTGGAGTGAGGACCGCTTCAACGAAATTGTCAAGGAAACCTCGACCTTCATTAAGAAGGTCGGCTACAACCCCAAGGCCGTCGCTTTCGTGCCCTTTTCTGGCTGGCATGGTGACAACATGCTGGAGGAGTCCGCAAAGTAAGCATTATGTTATTAGATCGACTTCCAGCATTCTT-AAAGCGCCGAGATAGTATGCCCTGGTACAAGGGCTGGACCAAGGAGACCAAGGGCGGTGTCGTCAAGGGAAAGACCCTCCTCGATGCCATTGATGCCATCGAGCCCCCTGTTCGTCCTTCCGACAAACCCCTTCGTCTTCCTCTCCAGGATGTCTACAAGATCGGTGGTATCGGAACAGTGCCCGTTGGTCGTGTTGAAACTGGTGTTATTAAGGCTGGCATGGTCGTTACTTTCGCACCCACAAGCGTGACTACCGAAGTCAAATCCGTTGAAATGCACGGTTCATATTCTGCTCCCGTCATCGAATTCCTRGAAGAATGGGGTCTCGAATCACTGGAAGAGAACGCACATTCGTCGACGCCCTGCACAAAGGTTTTCGTAAACGGTGTCTGGATGGGCGTGCATCGTGATCCGGCCAACCTTGTCAAGACGATYAAAAAACTTCGCCGAAAAGATGACATCAGTCCCGAAGTTTCCGTAGTTCGCGATATTCGTGAGAGGGAGCTCCGTCTCTACACTGATGCAGGCCGAGTTTGTCGACCGCTCTTCATTGTCGAAAACCAACAGCTTGCCCTCCAGAAGAAGCATATCAAATGGATTAATCAGGGCTACCGC---GATGATGGCGAAGAGTTCAAGTGGGAACAGCTGGTGAAGACAGGGATAATTGAGTTATTGGATGCCGAGGAAGAGGAAACAGTGATGATTTCCATGACGCCGGAAGACTTGGAGAATTCCAGGTTACAATCTGCRGGCATCAACCCCCACGAGAATGATGCAGAATTTGACCCCGCGGCSCGACTGAAGGCTGGAATCAATGCRCACACATGGACTCACTGTGAGATTCATCCCAGTATGATTCTTGGTGTCTGTGCTAGTATCATTCCTTTCCCCGATCACAACCAGGTGCGTACTAATTTGAC-GTGTATTGATAATGGSCTTATACCTTTACAGTCACCGCGTAACACCTACCAATCCGCC
>Exsudoporus_cf._frostii_4_iNat30897161(copy_1)_USA
AGGTGAACCTGCGGAAGGATCATTATCGAATT-CT-GAGGGGGG----------------GAAGAT----------GG-GAAG---TGGA--G-ATTGTCGCTGGCCCTCCTT----------------GGGGGGCATGTGCACATCTTCC--TTTTCGTTGACCCC-------------------CC--T--TTCTCACACA----CACACACCTGTGCACCTATTGTAGGTCCTCG--AAAGAGG--AT-CTATGTTTT------TCAT-ATCACAC--CC-ATCGTATGTCTATAGAATGT--ATTGA----------------------------------------AATA-ATAAATC-ATACAACTTTCAGCAACGGATCTCTTGGCTCTCGCATCGATGAAGAACGCAGCGAATTGCGATAAGTAATGTGAATTGCAGATTTTCAGTGAATCATCGAATCTTTGAACGCACCTTGCGCTCCTTGGTATTCCGAGGAGCATGCCTGTTTGAGTGTCATC-GAATC-CCTCAAA--CCCAT------------------GTCTTGAT-------------------------TTTCAT--GGGCTTT-GGACTT-GGGGGCTGCTGGTAAC----AAAAG--TTGTCAGCTCTCCTCAAATGCATTAGCAAA--GGACT--AGCAAG-TCTCTG---TCGTGC-ACGGCC-TTTGACGTGATA--ATGATCGTCGTGGCT-GGA-GCG--TT----TGGA---CA----TGCAT--GA-AT---C-GT-CCC----------TGCTT-C----CAATCC----TA--GG---CT--------AGC------CTTG-AGTTT-GGTTGC--TCAGCTAT--TAGTTCGG-TCGC-AAGGCCAACG-AA-CG-TTGGG---CAGGCTGAGCTT-TT-AGG--CT---------T--GTCTTTCTTTGAAACT-------TGACCTCAAATCAGCGGAGGAAAAGAAACTAACAAGGATT-CCCCTAGTAACTGCGAGTGAAGCGGGAAGAGCTCAAATTTTAAATCTGGCAGTCTCTTG--GCTGTCCGAGTTGTAATCTAGAGAAGTGTTTTCCGCGCT-GGACCGTGTATAAGTCTCCTGGAAGGGAGCGTCGTAGAGGGTGAGAATCCCGTCTTTGACACGGACTA--CCAGAGCTATGTGATGCGCTCTCGACGAGTCGAGTTGTTTGGGAATGCAGCTCAAAATGGGTGGTAAATTCCATCTAAAGCTAAATACAGGCGAGAGACCGATAGCGAACAAGTACCGTGAGGGAAAGATGAAAAGAACTTTGGAAAGAGAGTTAAACAGTACGTGAAATTGCTGAAAGGGAAACGCTTGATGTCAGTCACGTTGGCT-GGGGATCAACCTTGCTTC-TCGCTGGGTGTACTTCCCAGTCGATGGGTCAGCATCAGTTTCGGTC-GCCGTACAAGGGCAAGGGGAATGTGGCACTC---TTC-GGGG-TGTG-TTATAGCCTTTCGTCGTATGCGGTGG-TCGGGACTGAGGAGCTCAGCACGGCTTC--------GGC---TTGTGC-TTAGGATGCTGGCATAATGGCCTTAAGCGACCCGTCTTGAAACACGGACCAAGGAGTCTAACATGCCTGCGAGTGTTTGGGTGGTAAACCCGGGCGCGTAATGAAAGTGAAA-GTTGAGACCTCTGTCGT-GGAGGGCATCGACGCCCGGACCTGAGTCTTTGACGACGGATCTGCGGTAGAGCATGTATGTTGGGACCCGAAAGATGGTGAACTATGCCTGAATAGGGTGAAGCCAGAGGAAACTCTGGTGGAGGCTCGTAGCGATTCTGACGTGCAAATCGATCGTCGAATTTGGGTATAGGGGCGAAAGACTA--------------------------CAGGCTGACTGCGCCATCCTCATTATCGCCGGTGGTACTGGCGAGTTCGAGGCTGGTATCTCCAAGGACGGCCAGACCCGCGAACACGCTCTTCTGGCGTTTACCCTTGGTGTGCGTCAGCTCATCGTTGCTGTAAACAAGATGGACACGACCAAGGTGTGTTGTGCATTCTCCTCAGATG-AACGCAGTTTGATGTGCCGCCAACAGTGGAGTGAGGACCGCTTCAACGAAATTGTCAAGGAAACCTCGACCTTCATTAAGAAGGTCGGCTACAACCCCAAGGCCGTCGCTTTCGTGCCCTWTTCTGGCTGGCATGGTGACAACATGCTGGAGGAGTCCGCAAAGTAAGCATTATGTTATTAGATCGACTTCCAGCATTCTT-AAAGCGCCGAGATAGTATGCCCTGGTACAAGGGCTGGACCAAGGAGACCAAGGGCGGTGTCGTCAAGGGAAAGACCCTCCTCGATGCCATTGATGCCATCGAGCCCCCTGTTCGTCCTTCCGACAAACCCCTTCGTCTTCCTCTCCAGGATGTCTACAAGATCGGTGGTATCGGAACAGTGCCCGTTGGTCGTGTTGAAACTGGTGTTATTAAGGCTGGCATGGTCGTTACTTTCGCACCCACAAGCGTGACTACCGAAGTCAAATCCGTTGAAATGCACGGTTCATATTCTGCTCCCGTCATCGAATTCCTGGAAGAATGGGGTCTCGAATCACTGGAAGAGAACGCACATTCGTCGACGCCCTGCACAAAGGTTTTCGTAAACGGTGTCTGGATGGGCGTGCATCGTGATCCGGCCAACCTTGTCAAGACGATCAAAAAACTTCGCCGAAAAGATGACATCAGTCCCGAAGTTTCCGTAGTTCGCGATATTCGTGAGAGGGAGCTCCGTCTCTACACTGATGCAGGCCGAGTTTGTCGACCGCTCTTCATTGTCGAAAACCAACAGCTTGCCCTCCAGAAGAAGCATATCAAATGGATTAATCAGGGCTACCGC---GATGATGGCGAAGAGTTCAAGTGGGAACAGCTGGTGAAGACAGGGATAATTGAGTTATTGGATGCCGAGGAAGAGGAAACAGTGATGATTTCCATGACGCCGGAAGACTTGGAGAATTCCAGGTTACAATCTGCGGGCATCAACCCCCACGAGAATGATGCAGAATTTGACCCCGCGGCCCGACTGAAGGCTGGAATCAATGCACACACATGGACTCACTGTGAGATTCATCCCAGTATGATTCTT----------------------------------------------------------------------------------------------------------------------
>Exsudoporus_cf._frostii_4_iNat35326745_USA
AGGTGAACCTGCGGAAGGATCATTATCGAATT-CT-GAGGGGGG----------------GAAGAT----------GG-GAAG---TGGA--G-ATTGTCGCTGGCCCTCCTT----------------GGGGGGCATGTGCACATCTTCC--TTTTCGTTGACCCC-------------------CC--T--TTCTCACACA----CACACACCTGTGCACCTATTGTAGGTCCTCG--AAAGAGG--AT-CTATGTTTT------TCAT-ATCACAC--CC-ATCGTATGTCTATAGAATGT--ATTGA----------------------------------------AATA-ATAAATC-ATACAACTTTCAGCAACGGATCTCTTGGCTCTCGCATCGATGAAGAACGCAGCGAATTGCGATAAGTAATGTGAATTGCAGATTTTCAGTGAATCATCGAATCTTTGAACGCACCTTGCGCTCCTTGGTATTCCGAGGAGCATGCCTGTTTGAGTGTCATC-GAATC-CCTCAAA--CCCAT------------------GTCTTGAT-------------------------TTTCAT--GGGCTTT-GGACTT-GGGGGCTGCTGGTAAC----AAAAG--TTGTCAGCTCTCCTCAAATGCATTAGCAAA--GGACT--AGCAAG-TCTCTG---TCGTGC-ACGGCC-TTTGACGTGATA--ATGATCGTCGTGGCT-GGA-GCG--TT----TGGA---CA----TGCAT--GA-AT---C-GT-CCC----------TGCTT-C----CAATCC----TA--GG---CT--------AGC------CTTG-AGTTT-GGTTGC--TCAGCTAT--TAGTTCGG-TCGC-AAGGCCAACG-AA-CG-TTGGG---CAGGCTGAGCTT-TT-AGG--CT---------T--GTCTTTCTTTGAAACT-------TGACCTCAAATCAGCGGAGGAAAAGAAACTAACAAGGATT-CCCCTAGTAACTGCGAGTGAAGCGGGAAGAGCTCAAATTTTAAATCTGGCAGTCTCTTG--GCTGTCCGAGTTGTAATCTAGAGAAGTGTTTTCCGCGCT-GGACCGTGTATAAGTCTCCTGGAAGGGAGCGTCGTAGAGGGTGAGAATCCCGTCTTTGACACGGACTA--CCAGAGCTATGTGATGCGCTCTCGACGAGTCGAGTTGTTTGGGAATGCAGCTCAAAATGGGTGGTAAATTCCATCTAAAGCTAAATACAGGCGAGAGACCGATAGCGAACAAGTACCGTGAGGGAAAGATGAAAAGAACTTTGGAAAGAGAGTTAAACAGTACGTGAAATTGCTGAAAGGGAAACGCTTGATGTCAGTCACGTTGGCT-GGGGATCAACCTTGCTTC-TCGCTGGGTGTACTTCCCAGTCGATGGGTCAGCATCAGTTTCGGTC-GCCGTACAAGGGCAAGGGGAATGTGGCACTC---TTC-GGGG-TGTG-TTATAGCCTTTCGTCGTATGCGGTGG-TCGGGACTGAGGAGCTCAGCACGGCTTC--------GGC---TTGTGC-TTAGGATGCTGGCATAATGGCCTTAAGCGACCCGTCTTGAAACACGGACCAAGGAGTCTAACATGCCTGCGAGTGTTTGGGTGGTAAACCCGGGCGCGTAATGAAAGTGAAA-GTTGAGACCTCTGTCGT-GGAGGGCATCGACGCCCGGACCTGAGTCTTTGACGACGGATCTGCGGTAGAGCATGTATGTTGGGACCCGAAAGATGGTGAACTATGCCTGAATAGGGTGAAGCCAGAGGAAACTCTGGTGGAGGCTCGTAGCGATTCTGACGTGCAAATCGATCGTCGAATTTGGGTATAGGGGCGAAAGACTATCAAAAACATGATCACTGGTACCTCCCAGGCTGACTGCGCCATCCTCATTATCGCCGGTGGTACTGGCGAGTTCGAGGCTGGTATCTCCAAGGACGGCCAGACCCGCGAACACGCTCTTCTGGCGTTTACCCTTGGTGTGCGTCAGCTCATCGTTGCTGTAAACAAGATGGACACGACCAAGGTGTGTTGTGCATTCTCCTCAGATG-AACGCAGTTTGATGTGCCGCCAACAGTGGAGTGAGGACCGCTTCAACGAAATTGTCAAGGAAACCTCGACCTTCATTAAGAAGGTCGGCTACAACCCCAAGGCCGTCGCTTTCGTGCCCATTTCTGGCTGGCATGGTGACAACATGCTGGAGGAGTCCGCAAAGTAAGCATTATGTTATTAGATCGACTTCCAGCATTCTT-AAAGCGCCGAGATAGTATGCCCTGGTACAAGGGCTGGACCAAGGAGACCAAGGGCGGTGTCGTCAAGGGAAAGACCCTCCTCGATGCCATTGATGCCATCGAGCCCCCTGTTCGTCCTTCCGACAAACCCCTTCG-------------------------------------------------------------------------------------------------------------------------------------------------GGTTCATATTCTGCTCCCGTCATCGAATTCCTGGAAGAATGGGGTCTCGAATCACTGGAAGAGAACGCACATTCGTCGACGCCCTGCACAAAGGTTTTCGTAAACGGTGTCTGGATGGGCGTGCATCGTGATCCGGCCAACCTTGTCAAGACGATCAAAAAACTTCGCCGAAAAGATGACATCAGTCCCGAAGTTTCCGTAGTTCGCGATATTCGTGAGAGGGAGCTCCGTCTCTACACTGATGCAGGCCGAGTTTGTCGACCGCTCTTCATTGTCGAAAACCAACAGCTTGCCCTCCAGAAGAAGCATATCAAATGGATTAATCAGGGCTACCGC---GATGATGGCGAAGAGTTCAAGTGGGAACAGCTGGTGAAGACAGGGATAATTGAGTTATTGGATGCCGAGGAAGAGGAAACAGTGATGATTTCCATGACGCCGGAAGACTTGGAGAATTCCAGGTTACAATCTGCGGGCATCAACCCCCACGAGAATGATGCAGAATTTGACCCCGCGGCCCGACTGAAGGCTGGAATCAATGCACACACATGGACTCACTGTGAGATTCATCCCAGTATGATTCTT----------------------------------------------------------------------------------------------------------------------
>Exsudoporus_cf._frostii_4_iNat30897161(copy_2)_USA
AGGTGAACCTGCGGAAGGATCATTATCGAATT-CT-GAGGGGGGG---------------GAAGAT----------GG-GAAG---TGGA--G-ATTGTCGCTGGCCCTCCTT----------------GGGGGGCATGTGCACATCTTCC--TTTTCGTTGACCCC-------------------CC--T--TTCTCACACA----CACACACCTGTGCACCTATTGTAGGTCCTCG--AAAGAGG--AT-CTATGTTTT------TCAT-ATCACAC--CC-ATCGTATGTCTATAGAATGT--ATTGA----------------------------------------AATA-ATAAATC-ATACAACTTTCAGCAACGGATCTCTTGGCTCTCGCATCGATGAAGAACGCAGCGAATTGCGATAAGTAATGTGAATTGCAGATTTTCAGTGAATCATCGAATCTTTGAACGCACCTTGCGCTCCTTGGTATTCCGAGGAGCATGCCTGTTTGAGTGTCATC-GAATC-CCTCAAA--CCCAT------------------GTCTTGAT-------------------------TTTCAT--GGGCTTT-GGACTT-GGGGGCTGCTGGTAAC----AAAAG--TTGTCAGCTCTCCTCAAATGCATTAGCAAA--GGACT--AGCAAG-TCTCTG---TCGTGC-ACGGCC-TTTGACGTGATA--ATGATCGTCGTGGCT-GGA-GCG--TT----TGGA---CA----TGCAT--GA-AT---C-GT-CCC----------TGCTT-C----CAATCC----TA--GG---CT--------AGC------CTTG-AGTTT-GGTTGC--TCAGCTAT--TAGTTCGG-TCGC-AAGGCCAACG-AA-CG-TTGGG---CAGGCTGAGCTT-TT-AGG--CT---------T--GTCTTTCTTTGAAACT-------TGACCTCAAATCA---------------------------------------------------------------------------------------------------------------------------------------------------------------------------------------------------------------------------------------------------------------------------------------------------------------------------------------------------------------------------------------------------------------------------------------------------------------------------------------------------------------------------------------------------------------------------------------------------------------------------------------------------------------------------------------------------------------------------------------------------------------------------------------------------------------------------------------------------------------------------------------------------------------------------------------------------------------------------------------------------------------------------------------------------------------------------------------------------------------------------------------------------------------------------------------------------------------------------------------------------------------------------------------------------------------------------------------------------------------------------------------------------------------------------------------------------------------------------------------------------------------------------------------------------------------------------------------------------------------------------------------------------------------------------------------------------------------------------------------------------------------------------------------------------------------------------------------------------------------------------------------------------------------------------------------------------------------------------------------------------------------------------------------------------------------------------------------------------------------------------------------------------------------------------------------------------------------------------------------------------------------------------------------------------------------------------------------------------------------------------------------------------
>Exsudoporus_cf._frostii_4_man3_soil_G05_USA
AGGTGAACCTGCGGAAGGATCATTATCGAATT-CT-GAGGGGGG----------------GAAGAT----------GG-GAAG---TGGA--G-ATTGTCGCTGGCCCTCCTT----------------GGGGGGCATGTGCACATCTTCC--TTTTCGTTGACCCC-------------------CC--T--TTCTCACACA----CACACACCTGTGCACCTATNGTAGGTCCTCG--AAAGAGG--AT-CTATGTTTT------TCAT-ATCACAC--CC-ATCGTATGTCTATAGAATGT--ATTGA----------------------------------------AATA-ATAAATC-ATACAACTTTCAGCAACGGATCTCTTGGCTCTCGCATCGATGAAGAACGCAGCGAATTGCGATAAGTAATGTGAATTGCAGATTTTCAGTGAATCATCGAATCTTTGAACGCACCTTGCGCTCCTTGGTATTCCGAGGAGCATGCCTGTTTGAGTGTCATC-GAATC-CCTCAAA--CCCAT------------------GTCTTGAT-------------------------TTTCAT--GGGCTTT-GGACTT-GGGGGCTGCTGGTAAC----AAAAG--TTGTCAGCTCTCCTCAAATGCATTAGCAAA--GGACT--AGCAAG-TCTCTG---TCGTGC-ACGGCC-TTTGACGTGATA--ATGATCGTCGTGGCT-GGA-GCG--TT----TGGA---CA----TGCAT--GA-AT---C-GT-CCC----------TGCTT-C----CAATCC----TA--GG---CT--------AGC------CTTG-AGTTT-GGTTGC--TCAGCTAT--TAGTTCGG-TCGC-AAGGCCAACG-AA-CG-TTGGG---CAGGCTGAGCTT-TT-AGG--CT---------T--GTCTTTCTTTGAAACT-------TGACCTCAAATCAGCGGAGGAAAAGAAACTAACAAGGATT-CCCCTAGTAACTGCGAGTGAAGCGGGAAGAGCTCAAATTTTAAATCTGGCAGTCTCTTG--GCTGTCCGAGTTGTAATCTAGAGAAGTGTTTTCCGCGCT-GGACCGTGTATAAGTCTCCTGGAAGGGAGCGTCGTAGAGGGTGAGAATCCCGTCTTTGACACGGACTA--CCAGAGCTATGTGATGCGCTCTCGACGAGTCGAGTTGTTTGGGAATGCAGCTCAAAATGGGTGGTAAATTCCATCTAAAGCTAAATACAGGCGAGAGACCGATAGCGAACAAGTACCGTGAGGGAAAGATGAAAAGAACTTTGGAAAGAGAGTTAAACAGTACGTGAAATTGCTGAAAGGGAAACGCTTGAAGT------------------------------------------------------------------------------------------------------------------------------------------------------------------------------------------------------------------------------------------------------------------------------------------------------------------------------------------------------------------------------------------------------------------------------------------------------------------------------------------------------------------------------------------------------------------------------------------------------------------------------------------------------------------------------------------------------------------------------------------------------------------------------------------------------------------------------------------------------------------------------------------------------------------------------------------------------------------------------------------------------------------------------------------------------------------------------------------------------------------------------------------------------------------------------------------------------------------------------------------------------------------------------------------------------------------------------------------------------------------------------------------------------------------------------------------------------------------------------------------------------------------------------------------------------------------------------------------------------------------------------------------------------------------------------------------------------------------------------------------------------------------------------------------------------------------------------------------------------------------------------------------------------------------------------------------------------------------------------------------
>Exsudoporus_floridanus_25A_T2_C5_USA
-----------------------TATCGNATT-CTTGAGGGGGGGGGGG---------AAAAAGAC----------GGAAAGG---TGAA--G-GTTGTTGCTGGCCCTGCAA----------------AAGGGGCATGTGCACATCTTCC--TGTTCGTTGATCCC-------------------CC--T--TTCTCTTACTC---CACACACCTGTGCACCTGTTGTAGGTCCTTG--AAAGAGG--AT-CTATGTTTT------TCATAATCNCAC--CC-ATCGTATGTCTATAGAATGT--ATTGA----------------------------------------AACATACAAATT-ATACAACTTTCAGCAACGGATCTCTTGGCTCTCGCATCGATGAAAAACGCANCGAATTGCGATAAGTAATGTGAATTGCAAATTTTCAGTGAATCATCNAATCTTTGAACGCNCCTTGCGCTCCTTGGTATTCCGAGGAGCATGCCTGTTTGAGTGTCATT-GAATT-CCTCAAATTCCCAT------------------GTCTTGATTTTTC-------------------ATTTCAT--GGGCTTT-GGACTT-GGGGGCTGCTGGTGGT---GACAAG--CTGTCANCTCTCCTGAAATGCATTAGCAAT--GGACT--GGCAAG-TCTCTG--AACGTGC-ACGGCC-TTCGACGTGATA--ATGATCGTCGTGGCT-GGAAGCGGATT----TGGG---CA----TGCAT--GA-AT---C-GT-CTA----------TGCTT-C----CAATCC----TA-GGA--CCT------ATAGC------CTTG-AGTTTCAGTCGC--TTANCTAC--TAGTTGGG-TCGT-GAGGCCAACG-AA-CG-TTGGG---CAGGCTGAGCTTTTT-GGG--CT-------TTTGGGTCTTACTTTGAAACT-------TGACCTCAAATCA---------------------------------------------------------------------------------------------------------------------------------------------------------------------------------------------------------------------------------------------------------------------------------------------------------------------------------------------------------------------------------------------------------------------------------------------------------------------------------------------------------------------------------------------------------------------------------------------------------------------------------------------------------------------------------------------------------------------------------------------------------------------------------------------------------------------------------------------------------------------------------------------------------------------------------------------------------------------------------------------------------------------------------------------------------------------------------------------------------------------------------------------------------------------------------------------------------------------------------------------------------------------------------------------------------------------------------------------------------------------------------------------------------------------------------------------------------------------------------------------------------------------------------------------------------------------------------------------------------------------------------------------------------------------------------------------------------------------------------------------------------------------------------------------------------------------------------------------------------------------------------------------------------------------------------------------------------------------------------------------------------------------------------------------------------------------------------------------------------------------------------------------------------------------------------------------------------------------------------------------------------------------------------------------------------------------------------------------------------------------------------------------------
>Exsudoporus_floridanus_25B_Y1_B2_USA
-----------------------TATCGAATT-CTTGAGGGGGGGGGGG---------AAAAAGAC----------GGAAAGG---TGAA--G-GTTGTTGCTGGCCCTGCAA----------------AAGGGGCATGTGCACATCTTCC--TGTTCGTTGATCCC-------------------CC--T--TTCTCTTACTC---CACACACCTGTGCACCTGTTGTAGGTCCTTG--AAAGAGG--AT-CTATGTTTT------TCATAATCCCAC--CC-ATCGTATGTCTATAGAATGT--ATTGA----------------------------------------AACATACAAATT-ATACAACTTTCAGCAACGGATCTCTTGGCTCTCGCATCGATGAAAAACGCAGCGAATTGCGATAAGTAATGTGAATTGCAAATTTTCAGTGAATCATCGAATCTTTGAACGCCCCTTGCGCTCCTTGGTATTCCGAGGAGCATGCCTGTTTGAGTGTCATT-GAATT-CCTCAAATTCCCAT------------------GTCTTGATTTTTC-------------------ATTTCAT--GGGCTTT-GGACTT-GGGGGCTGCTGGGGGT---GACAAG--CTGTCAGCTCTCCTGAAATGCATTAGCAAT--GGACT--GGCAAG-TCTCTG--AACGTGC-ACGGCC-TTCGACGTGATA--ATGATCGTCGTGGCT-GGAAGCGGATT----TGGG---CA----TGCAT--GA-AT---C-GT-CTA----------TGCTT-C----CAATCC----TA-GGA--CCT------ATAGC------CTTG-AGTTTCAGTCGC--TTAGCTAC--TAGTTGGG-TCGG-GAGGCCAACG-AA-CG-TTGGG---CAGGCTGAGCTTTTT-GGG--CT-------TTTGGGTCTTACTTTGAAACT-------TGACCTCAAATCA---------------------------------------------------------------------------------------------------------------------------------------------------------------------------------------------------------------------------------------------------------------------------------------------------------------------------------------------------------------------------------------------------------------------------------------------------------------------------------------------------------------------------------------------------------------------------------------------------------------------------------------------------------------------------------------------------------------------------------------------------------------------------------------------------------------------------------------------------------------------------------------------------------------------------------------------------------------------------------------------------------------------------------------------------------------------------------------------------------------------------------------------------------------------------------------------------------------------------------------------------------------------------------------------------------------------------------------------------------------------------------------------------------------------------------------------------------------------------------------------------------------------------------------------------------------------------------------------------------------------------------------------------------------------------------------------------------------------------------------------------------------------------------------------------------------------------------------------------------------------------------------------------------------------------------------------------------------------------------------------------------------------------------------------------------------------------------------------------------------------------------------------------------------------------------------------------------------------------------------------------------------------------------------------------------------------------------------------------------------------------------------------------
>Exsudoporus_floridanus_25D_W1_G3_USA
------------------------------TT-CTTGAGGGGGGGGGGG---------AAAAAGAC----------GGAAAGG---TGAA--G-GTTGTTGCTGGCCCTGCAA----------------AAGGGGCATGTGCACNTCTTCC--TGTTCGTTGATCCC-------------------CC--T--TTCTCTTACTC---CACACACCTGTGCACCTGTTGTAGGTCCTTG--AAAGAGG--AT-CTATGTTTT------TCATAATCACAC--CC-ATCGTATGTCTATAGAATGT--ATTGA----------------------------------------AACATACAAATT-ATACAACTTTCAGCAACGGATCTCTTGGCTCTCGCATCGATGAANAACGCAGCGAATTGCGATAAGTAATGTGAATTGCANATTTTCAGTGAATCATCGAATCTTTGAACGCACCTTGCGCTCCTTGGTATTCCGAGGAGCATGCCTGTTTGAGTGTCATT-GAATT-CCTCAAATTCCCAT------------------GTCTTGATTTTTC-------------------ATTTCAT--GGGCTTT-GGACTT-GGGGGCTGCTGGTGGT---GACAAG--CTGTCAGCTCTCCTGAAATGCATTAGCAAT--GGACT--GGCAAG-TCTCTG--AACGTGC-ACGGCC-TTCGACGTGATA--ATGATCGTCGTGGCT-GGAAGCGGATT----TGGG---CA----TGCAT--GA-AT---C-GT-CTA----------TGCTT-C----CAATCC----TA-GGA--CCT------ATAGC------CTTG-AGTTTCAGTCGC--TTAGCTAC--TAGTTGGG-TCGT-GAGGCCAACG-AA-CG-TTGGG---CAGGCTGAGCTTTTT-GGG--CT-------TTTGGGTCCTACTT------------------------------------------------------------------------------------------------------------------------------------------------------------------------------------------------------------------------------------------------------------------------------------------------------------------------------------------------------------------------------------------------------------------------------------------------------------------------------------------------------------------------------------------------------------------------------------------------------------------------------------------------------------------------------------------------------------------------------------------------------------------------------------------------------------------------------------------------------------------------------------------------------------------------------------------------------------------------------------------------------------------------------------------------------------------------------------------------------------------------------------------------------------------------------------------------------------------------------------------------------------------------------------------------------------------------------------------------------------------------------------------------------------------------------------------------------------------------------------------------------------------------------------------------------------------------------------------------------------------------------------------------------------------------------------------------------------------------------------------------------------------------------------------------------------------------------------------------------------------------------------------------------------------------------------------------------------------------------------------------------------------------------------------------------------------------------------------------------------------------------------------------------------------------------------------------------------------------------------------------------------------------------------------------------------------------------------------------------------------------------------------------------------------------------
>Exsudoporus_floridanus_Farid_499_USA
---------------------------------------------------------------------------------------------------------------------------------------------------------------------------------------------------------------------------------------------------------------------------------------------------------------------------------------------------------------------------------------------------------------------------------------------------------------------------------------------------------------------------------------------------------------------------------------------------------------------------------------------------------------------------------------------------------------------------------------------------------------------------------------------------------------------------------------------------------------------------------------------------------------------------------------------------------------------------------------------------------------------------------------------------------------------------------------------------------------------------------------------------------------------------------------------------------------------------------------------------------------------------------------------------------------------------------------------------------------------------------------------------------------------------------------------------------------------------------------------------------------------------------------------------------------------------------------------------------------------------------------------------------------------------------------------------------------------------------------------------------------------------------------------------------------------------------------------------------------------------------------------------------------------------------------------------------------------------------------------------------------------------------------------------------------------------------------------------------------------------------------------GTTGCTGTAAATAAGATGGACACGACCAAGGTGTGTGGTACATTCTCCCCACACG-GACGTAGTCTGATGTGTCGCCAATAGTGGAGTGAGGATCGCTTCAATGAAATTATCAAGGAAACCTCGACCTTCATTAAGAAGGTCGGCTACAACCCCAAGACTGTCGCTTTCGTGCCTATTTCTGGCTGGCATGGTGACAACATGCTGGAGGAGTCCCAGCAGTAAGCATTCGGTTATCAGATTGACCTCCA-CGTTCTT-AAAGCTGTGAAATAGTATGCCCTGGTACAAGGGCTGGACCAAGGAGACCAAGACTGGTGTCATCAAGGGAAAGACCCTTCTCGATGCAATCGATGCGATCGAGCCTCCCGTTCGCCCCTCCGACAAACCCCTCCGCCTTCCTCTCCAGGATGTCTACAAGATCGGTGGTATCGGAACAGTACCCGTCGGTCGTGTTGAAACTGGTATTATCAAGGCTGGCATGGTCGTTACTTTCGCACCCTCATCCGTGACTACTGAAGTCAAGTCCGTTGAAATGCAC-----------------------------------------------------------------------------GACGCCCTGCACAAAAGTTTTCGTGAACGGTGTCTGGATGGGCGTGCACCGTGACCCCGCCAACCTTGTCAAGACGATCAAAAAACTTCGTCGGAAAGATGACATTAGTCCCGAAGTTTCTGTAGTCCGCGATATTCGTGAAAGGGAGCTCCGTCTCTACACTGACGCAGGGCGAGTTTGTCGACCGCTTTTCATTGTCGAAAACCAGCAACTTGCCCTTCAGAAGAAGCATATCAAATGGCTTAACCAGGGCTACCGG---GATGATGGCGAAGAGTTCAAGTGGGAACAGCTAGTGAAGACAGGGATTATTGAGTTATTGGATGCCGAGGAGGAAGAAACAGTGATGATTTCTATGACGCCGGAAGACTTGGAGAATTCCAGGCTACAATCTGCAGGCATCAACCCCCACGAGAATGATGGGGAGTTTGACCCTGCGGCGCGACTGAAGGCTGGAATCAA--------------------------------------------------------------------------------------------------------------------------------------------------------------------
>Exsudoporus_floridanus_FLAS-F-59069_USA
AGGTGAACCTGCGGAAGGATCATTATCGAATT-CTTGAGGGGGGGGGGGG--------AAAAAGAC----------GGAAAGG---TGAA--G-GTTGTTGCTGGCCCTGCAA----------------AAGGGGCATGTGCACATCTTCC--TCTTCGTTGATCCC-------------------CC--T--TTCTCTTACTC---CACACACCTGTGCACCTGTTGTAGATCCTTGAAAAAGAGG--AT-CTATGTTTT------TCATAATCACAC--CC-ATCGTATGTCTATAGAATGT--GTTGA----------------------------------------AACATACAAATT-ATACAACTTTCAGCAACGGATCTCTTGGCTCTCGCATCGATGAAGAACGCAGCGAATTGCGATAAGTAATGTGAATTGCAGATTTTCAGTGAATCATCGAATCTTTGAACGCACCTTGCGCTCCTTGGTATTCCGAGGAGCATGCCTGTTTGAGTGTCATT-GAATT-CCTCAAATTCCCAT------------------GTCTTGATTTTTC-------------------ATTTCAT--GGGCTTTTGGACTTTGGGGGCTGCTGGTGGT---GACAAG--CTGTCAGCTCTCCTGAAATGCATTAGCAAT--GGACT--GGCAAG-TCTCTG--AACGTGC-ACGGCC-TTCGACGTGATA--ATGATCGTCGTGGCT-GGAAGCGGATT----TGGG---CA----TGCAT--GA-AT---C-GT-CTA----------TGCTT-C----CAATCC----TA-GGA--CCT------ATAGC------CTTG-AGTTTCAGTCGC--TTAGCTAC--TAGTTGGG-TCGT-GAGGCCAACG-AA-CG-TTGGG---CAGGCTGAGCTTTTT-GGG--CT-------TTTGGGTCTTACTTTGAAACT-------TGACCTCAAATCA------------------------------------AACTGCGAGTGAAGCGGGAAGAGCTCAAATTTTAAATCTGGCAGTCTCTTG--GCTGTCCGAGTTGTAATCTAGAGAAGCATTTTCCGCGCT-GGACCGTGTATAAGTCTCCTGRAAGGGAGCGTCATAGAGGGTGAGAATCCCGTCTTTGACATGGACTA--CCAGTGCTATGTGATGTGCTCTCGACGAGTCGAGTTGTTTGGGAATGCAGCTCAAAATGGGTGGTAAATTCCATCTAAAGCTAAATACAGGCGAGAGACCGATAGCGAACAAGTACCGTGAGGGAAAGATGAAAAGAACTTTGGAAAGAGAGTTAAACAGTACGTGAAATTGCTGAAAGGGAAACGCTTGATGTCAGTCACGTTGGCT-GGGGATCAACCTTGCTTC-TCGCTGGGTGTACTTCCCGGCCGATGGGTCAGCATCAGTTTTGGTT-GCCGTACAAGGGCAAGGGGAATGTGGCACTC---CTC-GGAG-TGTG-TTATAGCCTTTTGTCGTATGCGGTGG-TCAGGACTGAGGAGCTCAGCATGGCTTT--------GGC---TTGTGC-TTAGGATGCTGGCATAATGGCCTTAAGCGACCCGTCTTGAAACACGGACCAAGGAGTCTAACATGCCTGCGAGTGTTTGGGTGGCAAACCCGAGCGCGTAATGAAAGTGAAA-GTTGAGACCTCTGTCAT-GGAGGGCATCGACGCCCGGACCTGAGTCTTTGACGACGGATCTGCGGTAAAGCATGCATGTTGGGACCCGAAAGATGGTGAACTATGCCTGAATAGGGTGAAGCCAGAGGAAACTCTGGTGGAGGCTCGTAGCGATTCTGACGTGCAAATCGATCGTCGAATTTGGGTATAGGGGCGAAAGACTA------------------------------CTGACTGCGCCATTCTCATCATCGCCGGTGGCACTGGTGAGTTCGAGGCTGGTATCTCCAAGGACGGTCAGACCCGTGAACACGCTCTTCTGGCGTTCACCCTTGGTGTGCGTCAGCTCATCGTTGCTGTAAATAAGATGGACACGACCAAGGTGTGTGGTACATTCTCCCCACACG-GACGTAGTCTGATGTGTCGCCAATAGTGGAGTGAGGATCGCTTCAATGAAATTATCAAGGAAACCTCGACCTTCATTAAGAAGGTCGGCTACAACCCCAAGACTGTCGCTTTCGTGCCTATTTCTGGCTGGCATGGTGACAACATGCTGGAGGAGTCCCARCAGTAAGCATTCGGTTATCAGATTGACCTCCA-CGTTCTT-AAAGCTGTGAAATAGTATGCCCTGGTACAAGGGCTGGACCAAGGAGACCAAGACTGGTGYCATCAAGGGAAAGACCCTTCTCGATGCAATCGATGCRATCGAGCCTCCCGTTCGCCCCTCCGACAAACCCCTCCGCCTTCCTCTCCAGGATGTCTACAAGATCGGTGGTATCGGAACAGTACCCGTCGGTCGTGTTGAAACTGGTATTATCAAGGCTGGCATGGTCGTTACTTTCGCACCCTCATCCGTGACTACTGAAGTCAAGTCCGTTGAAATGCACGGTTCATATTCTGCTCCCGTCATCGAATTCCTGGAAGAATGGGGTCTCGAATCACTGGAAGAGAATGCACATTCGTCGACGCCCTGCACAAAAGTTTTCGTGAACGGTGTCTGGATGGGCGTGCACCGTGACCCCGCCAACCTTGTCAAGACGATCAAAAAACTTCGTCGGAAAGATGACATTAGTCCCGAAGTTTCTGTAGTCCGCGATATTCGTGAAAGGGAGCTCCGTCTCTACACTGACGCAGGGCGAGTTTGTCGACCGCTTTTCATTGTCGAAAACCAGCAACTTGCCCTTCAGAAGAAGCATATCAAATGGCTTAACCAGGGCTACCGG---GATGATGGCGAAGAGTTCAAGTGGGAACAGCTAGTGAAGACAGGGATTATTGAGTTATTGGATGCCGAGGAGGAAGAAACAGTGATGATTTCTATGACGCCGGAAGACTTGGAGAATTCCAGGCTACAATCTGCAGGCATCAACCCCCACGAGAATGATGGAGAGTTTGACCCTGCGGCGCGACTGAAGGCTGGAATCAACGCGCACACATGGACTCACTGTGAGATCCACCCTAGTATGATTCTTGGTGTCTGTGCCAGTATCATTCCTTTCCCCGATCATAATCAGGTGCGTACTGATTCGAC-ATGGATTGATAATGGCCTTATACCTCTACAGTCACCGCGTAACACCTACCAATCCGCC
>Exsudoporus_floridanus_FLAS-F-59142_USA
AGGTGAACCTGCGGAAGGATCATTATCGAATT-CTTGAGGGGGGGGGGGG--------AAAAAGAC----------GGAAAGG---TGAA--G-GTTGTTGCTGGCCCTGCAA----------------AAGGGGCATGTGCACATCTTCC--TCTTCGTTGATCCC-------------------CC--T--TTCTCTTACTC---CACACACCTGTGCACCTGTTGTAGATCCTTGAAAAAGAGG--AT-CTATGTTTT------TCATAATCACAC--CC-ATCGTATGTCTATAGAATGT--GTTGA----------------------------------------AACATACAAATT-ATACAACTTTCAGCAACGGATCTCTTGGCTCTCGCATCGATGAAGAACGCAGCGAATTGCGATAAGTAATGTGAATTGCAGATTTTCAGTGAATCATCGAATCTTTGAACGCACCTTGCGCTCCTTGGTATTCCGAGGAGCATGCCTGTTTGAGTGTCATT-GAATT-CCTCAAATTCCCAT------------------GTCTTGATTTTTC-------------------ATTTCAT--GGGCTTTTGGACTTTGGGGGCTGCTGGTGGT---GACAAG--CTGTCAGCTCTCCTGAAATGCATTAGCAAT--GGACT--GGCAAG-TCTCTG--AACGTGC-ACGGCC-TTCGACGTGATA--ATGATCGTCGTGGCT-GGAAGCGGATT----TGGG---CA----TGCAT--GA-AT---C-GT-CTA----------TGCTT-C----CAATCC----TA-GGA--CCT------ATAGC------CTTG-AGTTTCAGTCGC--TTAGCTAC--TAGTTGGG-TCGT-GAGGCCAACG-AA-CG-TTGGG---CAGGCTGAGCTTTTT-GGG--CT-------TTTGGGTCTTACTTTGAAACT-------TGACCTCAAATCA---------------------------------------------------------------------------------------------------------------------------------------------------------------------------------------------------------------------------------------------------------------------------------------------------------------------------------------------------------------------------------------------------------------------------------------------------------------------------------------------------------------------------------------------------------------------------------------------------------------------------------------------------------------------------------------------------------------------------------------------------------------------------------------------------------------------------------------------------------------------------------------------------------------------------------------------------------------------------------------------------------------------------------------------------------------------------------------------------------------------------------------------------------------------------------------------------------------------------------------------------------------------------------------------------------------------------------------------------------------------------------------------------------------------------------------------------------------------------------------------------------------------------------------------------------------------------------------------------------------------------------------------------------------------------------------------------------------------------------------------------------------------------------------------------------------------------------------------------------------------------------------------------------------------------------------------------------------------------------------------------------------------------------------------------------------------------------------------------------------------------------------------------------------------------------------------------------------------------------------------------------------------------------------------------------------------------------------------------------------------------------------------------
>Exsudoporus_floridanus_FLAS-F-61008_USA
AGGTGAACCTGCGGAAGGATCATTATCGAATT-CTTGAGGGGGGGGG-----------AAAAAGAC----------GGAAAGG---TGAA--G-GTTGTTGCTGGCCCTGCAA----------------AAGGGGCATGTGCACATCTTCC--TGTTCGTTGATCCC-------------------CC--T--TTCTCTTACTC---CACACACCTGTGCACCTGTTGTAGATCCTTG--AAAGAGG--AT-CTATGTTTT------TCATAATCACAC--CC-ATCGTATGTCTATAGAATGT--ATTGA----------------------------------------AACATACAAATT-ATACAACTTTCAGCAACGGATCTCTTGGCTCTCGCATCGATGAAGAACGCAGCGAATTGCGATAAGTAATGTGAATTGCAGATTTTCAGTGAATCATCGAATCTTTGAACGCACCTTGCGCTCCTTGGTATTCCGAGGAGCATGCCTGTTTGAGTGTCATT-GAATT-CCTCAAATTCCCAT------------------GTCTTGATTTTTC-------------------ATTTCAT--GGGCTTT-GGACTT-GGGGGCTGCTGGTGGT---GACAAG--CTGTCAGCTCTCCTGAAATGCATTAGCAAT--GGACT--GGCAAG-TCTCTG--AACGTGC-ACGGCC-TTCGACGTGATA--ATGATCGTCGTGGCT-GGAAGCGGATT----TGGG---CA----TGCAT--GA-AT---C-GT-CTA----------TGCTT-C----CAATCC----TA-GGA--CCT------ATAGC------CT--------------------------------------------------------------------------------------------------------------------------------------------------AAGAAACTAACAAGGATT-CCCCTAGTAACTGCGAGTGAAGCGGGAAGAGCTCAAATTTTAAATCTGGCAGTCTCTTG--GCTGTCCGAGTTGTAATCTAGAGAAGCATTTTCCGCGCT-GGACCGTGTATAAGTCTCCTGGAAGGGAGCGTCATAGAGGGTGAGAATCCCGTCTTTGACATGGACTA--CCAGTGCTATGTGATGTGCTCTCGACGAGTCGAGTTGTTTGGGAATGCAGCTCAAAATGGGTGGTAAATTCCATCTAAAGCTAAATACAGGCGAGAGACCGATAGCGAACAAGTACCGTGAGGGAAAGATGAAAAGAACTTTGGAAAGAGAGTTAAACAGTACGTGAAATTGCTGAAAGGGAAACGCTTGATGTCAGTCACGTTGGCT-GGGGATCAACCTTGCTTC-TCGCTGGGTGTACTTCCCGGCCGATGGGTCAGCATCAGTTTTGGTT-GCCGTACAAGGGCAAGGGGAATGTGGCACTC---CTC-GGAG-TGTG-TTATAGCCTTTTGTCGTATGCGGTGG-TCAGGACTGAGGAGCTCAGCATGGCTTT--------GGC---TTGTGC-TTAGGATGCTGGCATAATGGCCTTAAGCGACCCGTCTTGAAACACGGACCAAGGAGTCTAACATGCCTGCGAGTGTTTGGGTGGCAAACCCGAGCGCGTAATGAAAGTGAAA-GTTGAGACCTCTGTCAT-GGAGGGCATCGACGCCCGGACCTGAGTCTTTGACGACGGATCTGCGGTAAAGCATGCATGTTGGGACCCGAAAGATGGTGAACTATGCCTGAATAGGGTGAAGCCAGAGGAAACTCTGGTGGAGGCTCGTAGCGATTCTGACGTGCAAATCGATCGTCGAATTTGGGTATAGGGGCGAAAGACTA-------------------TAC-TCCCAGGCTGACTGCGCCATTCTCATCATCGCCGGTGGCACTGGTGAGTTCGAGGCTGGTATCTCCAAGGACGGTCAGACCCGTGAACACGCTCTTCTGGCGTTCACCCTTGGTGTGCGTCAGCTCATCGTTGCTGTAAATAAGATGGACACGACCAAGGTGTGTGGTACATTCTCCCCACACG-GACGTAGTCTGATGTGTCGCCAATAGTGGAGTGAGGATCGCTTCAATGAAATTATCAAGGAAACCTCGACCTTCATTAAGAAGGTCGGCTACAACCCCAAGACTGTCGCTTTCGTGCCTATTTCTGGCTGGCATGGTGACAACATGCTGGAGGAGTCCCAGCAGTAAGCATTCGGTTATCAGATTGACCTCCA-CGTTCTT-AAAGCTGTGAAATAGTATGCCCTGGTACAAGGGCTGGACCAAGGAGACCAAGACTGGTGCCATCAAGGGAAAGACCCTTCTCGATGCAATCGATGCAATCGAGCCTCCCGTTCGCCCCTCCGACAAACCCCTCCGCCTTCCTCTCCAGGATGTCTACAAGATCGGTGGTATCGGAACAGTACCCGTCGGTCGTGTTGAAACTGGTATTATCAAGGCTGGCATGGTCGTTACTTTCGCACCCTCATCCGTGACTACTGAAGTCAAGTCCGTTGAAATGCACGGTTCATATTCTGCTCCCGTCATCGAATTCCTGGAAGAATGGGGTCTCGAATCACTGGAAGAGAATGCACATTCGTCGACGCCCTGCACAAAAGTTTTCGTGAACGGTGTCTGGATGGGCGTGCACCGTGACCCCGCCAACCTTGTCAAGACGATCAAAAAACTTCGTCGGAAAGATGACATTAGTCCCGAAGTTTCTGTAGTCCGCGATATTCGTGAAAGGGAGCTCCGTCTCTACACTGACGCAGGGCGAGTTTGTCGACCGCTTTTCATTGTCGAAAACCAGCAACTTGCCCTTCAGAAGAAGCATATCAAATGGCTTAACCAGGGCTACCGG---GATGATGGCGAAGAGTTCAAGTGGGAACAGCTAGTGAAGACAGGGATTATTGAGTTATTGGATGCCGAGGAGGAAGAAACAGTGATGATTTCTATGACGCCGGAAGACTTGGAGAATTCCAGGCTACAATCTGCAGGCATCAACCCCCACGAGAATGATGGAGAGTTTGACCCTGCGGCGCGACTGAAGGCTGGAATCAACGCGCACACATGGACTCACTGTGAGATCCACCCTAGTATGATTCTTGGTGTCTGTGCCAGTATCATTCCTTTCCCCGATCATAATCAGGTGCGTACTGATTCGAC-ATGGATTGATAATGGCCTTATACCTCTACAGTCACCGCGTAACACCTACCAATCCGCC
>Exsudoporus_floridanus_FLAS-F-61189_USA
-------------------------------------------------------------------------------------------------------------------------------------------------------------------TCCC-------------------CC--T--TTCTCTTACTC---CACACACCTGTGCACCTGTTGTAGATCCTTGAAAAAGAGG--AT-CTATGTTTT------TCATAATCACAC--CC-ATCGTATGTCTATAGAATGT--GTTGA----------------------------------------AACATACAAATT-ATACAACTTTCAGCAACGGATCTCTTGGCTCTCGCATCGATGAAGAACGCAGCGAATTGCGATAAGTAATGTGAATTGCAGATTTTCAGTGAATCATCGAATCTTTGAACGCACCTTGCGCTCCTTGGTATTCCGAGGAGCATGCCTGTTTGAGTGTCATT-GAATT-CCTCAAATTCCCAT------------------GTCTTGATTTTTC-------------------ATTTCAT--GGGCTTTTGGACTTTGGGGGCTGCTGGTGGT---GACAAG--CTGTCAGCTCTCCTGAAATGCATTAGCAAT--GGACT--GGCAAG-TCTCTG--AACGTGC-ACGGCC-TTCGACGTGATA--ATGATCGTCGTGGCT-GGAAGCGGATT----TGGG---CA----TGCAT--GA-AT---C-GT-CTA----------TGCTT-C----CAATCC----TA-GGA--CCT------ATAGC------CTTG-AGTTTCAGTCGC--TTAGCTAC--TAGTTGGG-TCGT-GAGGCCAACG-AA-CG-TTGGG---CAGGCTGAGCTTTTT-GGG--CT-------TTTGGGTCTTACTTTGAAACT-----------------------------AAGAAACTAACAAGGATT-CCCCTAGTAACTGCGAGTGAAGCGGGAAGAGCTCAAATTTTAAATCTGGCAGTCTCTTG--GCTGTCCGAGTTGTAATCTAGAGAAGCATTTTCCGCGCT-GGACCGTGTATAAGTCTCCTGGAAGGGAGCGTCATAGAGGGTGAGAATCCCGTCTTTGACATGGACTA--CCAGTGCTATGTGATGTGCTCTCGACGAGTCGAGTTGTTTGGGAATGCAGCTCAAAATGGGTGGTAAATTCCATCTAAAGCTAAATACAGGCGAGAGACCGATAGCGAACAAGTACCGTGAGGGAAAGATGAAAAGAACTTTGGAAAGAGAGTTAAACAGTACGTGAAATTGCTGAAAGGGAAACGCTTGATGTCAGTCACGTTGGCT-GGGGATCAACCTTGCTTC-TCGCTGGGTGTACTTCCCGGCCGATGGGTCAGCATCAGTTTTGGTT-GCCGTACAAGGGCAAGGGGAATGTGGCACTC---CTC-GGAG-TGTG-TTATAGCCTTTTGTCGTATGCGGTGG-TCAGGACTGAGGAGCTCAGCATGGCTTT--------GGC---TTGTGC-TTAGGATGCTGGCATAATGGCCTTAAGCGACCCGTCTTGAAACACGGACCAAGGAGTCTAACATGCCTGCGAGTGTTTGGGTGGCAAACCCGAGCGCGTAATGAAAGTGAAA-GTTGAGACCTCTGTCAT-GGAGGGCATCGACGCCCGGACCTGAGTCTTTGACGACGGATCTGCGGTAAAGCATGCATGTTGGGACCCGAAAGATGGTGAACTATGCCTGAATAGGGTGAAGCCAGAGGAAACTCTGGTGGAGGCTCGTAGCGATTCTGACGTGCAAATCGATCGTCGAATTTGGGTATAGGGGCGAAAGACTA-----------------------TCCCAGGCTGACTGCGCCATTCTCATCATCGCCGGTGGCACTGGTGAGTTCGAGGCTGGTATCTCCAAGGACGGTCAGACCCGTGAACACGCTCTTCTGGCGTTCACCCTTGGTGTGCGTCAGCTCATCGTTGCTGTAAATAAGATGGACACGACCAAGGTGTGTGGTACATTCTCCCCACACG-GACGTAGTCTGATGTGTCGCCAATAGTGGAGTGAGGATCGCTTCAATGAAATTATCAAGGAAACCTCGACCTTCATTAAGAAGGTCGGCTACAACCCCAAGACTGTCGCTTTCGTGCCTATWTCTGGCTGGCATGGTGACAACATGCTGGAGGAGTCCCAGCAGTAAGCATTCGGTTATCAGATTGACCTCCA-CGTTCTT-AAAGCTGTGAAATAGTATGCCCTGGTACAAGGGCTGGACCAAGGAGACCAAGACTGGTGTCATCAAGGGAAAGACCCTTCTCGATGCAATCGATGCGATCGAGCCTCCCGTTCGCCCCTCCGACAAACCCCTCCGCCTTCCTCTCCAGGATGTCTACAAGATCGGTGGTATCGGAACAGTACCCGTCGGTCGTGTTGAAACTGGTATTATCAAGGCTGGCATGGTCGTTACTTTCGCACCCTCATCCGTGACTACTGAAGTCAAGTCCGTTGAAATGCAC-------------------------------------------------------------------------------------------------------------------------------------------------------------------------------------------------------------------------------------------------------------------------------------------------------------------------------------------------------------------------------------------------------------------------------------------------------------------------------------------------------------------------------------------------------------------------------------------------------------------------------------------------------------------------------------------------------------------------------
>Exsudoporus_floridanus_MO_320294_USA
--------------------------------------------------------------------------------------------------------------------------------------------------------------------------------------------------------------------------------------------------------------------------------------------------------------------------------------------------------------------------------------------------------------------------------------------------------------------------------------------------------------------------------------------------------------------------------------------------------------------------------------------------------------------------------------------------------------------------------------------------------------------------------------------------------------------------------------------------------------------------------------------------------------------------------------------------------------------------------------------------------------T-------TGACCTCAAATCAGCGGAGGAAAAGAAACTAACAAGGATT-CCCCTAGTAACTGCGAGTGAAGCGGGAAGAGCTCAAATTTTAAATCTGGCAGTCTCTTG--GCTGTCCGAGTTGTAATCTAGAGAAGCATTTTCCGCGCT-GGACCGTGTATAAGTCTCCTGGAAGGGAGCGTCATAGAGGGTGAGAATCCCGTCTTTGACATGGACTA--CCAGTGCTATGTGATGTGCTCTCGACGAGTCGAGTTGTTTGGGAATGCAGCTCAAAATGGGTGGTAAATTCCATCTAAAGCTAAATACAGGCGAGAGACCGATAGCGAACAAGTACCGTGAGGGAAAGATGAAAAGAACTTTGGAAAGAGAGTTAAACAGTACGTGAAATTGCTGAAAGGGAAACGCTTGATGTCAGTCACGTTGGCT-GGGGATCAACCTTGCTTC-TCGCTGGGTGTACTTCCCGGCCGATGGGTCAGCATCAGTTTTGGTT-GCCGTACAAGGGCAAGGGGAATGTGGCACTC---CTC-GGAG-TGTG-TTATAGCCTTTTGTCGTATGCGGTGG-TCAGGACTGAGGAGCTCAGCATGGCTTT--------GGC---TTGTGC-TTAGGATGCTGGCATAATGGCCTTAAGCGACCCGTCTTGAAACACGGACCAAGGAGTCTAACATGCCTGCGAGTGTTTGGGTGGCAAACCCGAGCGCGTAATGAAAGTGAAA-GTTGAGACCTCTGTCAT-GGAGGGCATCGACGCCCGGACCTGAGTCTTTGACGACGGATCTGCGGTAAAGCATGCATGTTGGGACCCGAAAGATGGTGAACTATGCCTGAATAGGGTGAAGCCAGAGGAAACTCTGGTGGAGGCTCGTAGCGATTCTGACGTGCAAATCGATCGTCGAATTTGGGTATAGGGGCGAAAGACTA-------------------------------------------------------------------------------------------------------------------------------------------------------------------------------------------------------------------------------------------------------------------------------------------------------------------------------------------------------------------------------------------------------------------------------------------------------------------------------------------------------------------------------------------------------------------------------------------------------------------------------------------------------------------------------------------------------------------------------------------------------------------------------------------------------------------------------------------------------------------------------------------------------------------------------------------------------------------------------------------------------------------------------------------------------------------------------------------------------------------------------------------------------------------------------------------------------------------------------------------------------------------------------------------------------------------------------------------------------------------------------------------------------------------------------------------------
>Exsudoporus_floridanus_MO_320467_USA
--------------------------------------------------------------------------------------------------------------------------------------------------------------------------------------------------------------------------------------------------------------------------------------------------------------------------------------------------------------------------------------------------------------------------------------------------------------------------------------------------------------------------------------------------------------------------------------------------------------------------------------------------------------------------------------------------------------------------------------------------------------------------------------------------------------------------------------------------------------------------------------------------------------------------------------------------------------------------------------------------------------T-------TGACCTCAAATCAGCGGAGGAAAAGAAACTAACAAGGATT-CCCCTAGTAACTGCGAGTGAAGCGGGAAGAGCTCAAATTTTAAATCTGGCAGTCTCTTG--GCTGTCCGAGTTGTAATCTAGAGAAGCATTTTCCGCGCT-GGACCGTGTATAAGTCTCCTGGAAGGGAGCGTCATAGAGGGTGAGAATCCCGTCTTTGACATGGACTA--CCAGTGCTATGTGATGTGCTCTCGACGAGTCGAGTTGTTTGGGAATGCAGCTCAAAATGGGTGGTAAATTCCATCTAAAGCTAAATACAGGCGAGAGACCGATAGCGAACAAGTACCGTGAGGGAAAGATGAAAAGAACTTTGGAAAGAGAGTTAAACAGTACGTGAAATTGCTGAAAGGGAAACGCTTGATGTCAGTCACGTTGGCT-GGGGATCAACCTTGCTTC-TCGCTGGGTGTACTTCCCGGCCGATGGGTCAGCATCAGTTTTGGTT-GCCGTACAAGGGCAAGGGGAATGTGGCACTC---CTC-GGAG-TGTG-TTATAGCCTTTTGTCGTATGCGGTGG-TCAGGACTGAGGAGCTCAGCATGGCTTT--------GGC---TTGTGC-TTAGGATGCTGGCATAATGGCCTTAAGCGACCCGTCTTGAAACACGGACCAAGGAGTCTAACATGCCTGCGAGTGTTTGGGTGGCAAACCCGAGCGCGTAATGAAAGTGAAA-GTTGAGACCTCTGTCAT-GGAGGGCATCGACGCCCGGACCTGAGTCTTTGACGACGGATCTGCGGTAAAGCATGCATGTTGGGACCCGAAAGATGGTGAACTATGCCTGAATAGGGTGAAGCCAGAGGAAACTCTGGTGGAGGCTCGTAGCGATTCTGACGTGCAAATCGATCGTCGAATTTGGGTATAGGGGCGAAAGACTA-------------------------------------------------------------------------------------------------------------------------------------------------------------------------------------------------------------------------------------------------------------------------------------------------------------------------------------------------------------------------------------------------------------------------------------------------------------------------------------------------------------------------------------------------------------------------------------------------------------------------------------------------------------------------------------------------------------------------------------------------------------------------------------------------------------------------------------------------------------------------------------------------------------------------------------------------------------------------------------------------------------------------------------------------------------------------------------------------------------------------------------------------------------------------------------------------------------------------------------------------------------------------------------------------------------------------------------------------------------------------------------------------------------------------------------------------
>Exsudoporus_permagnificus__ML61992EP_Cyprus
AGGTGAACCTGCGGAAGGATCATTATTGAATT-CTTGAGAGAGGGG--------------AAAGAT----------GGAAAGG---GAAA--G-ACTGTTGCTGGCTCTGTGCTGTGT-----------GTGGGGCATGTGCACGTCTTTC--TGTTCATTGAATCC-------------------CC--T--TTCTCTCACT----CATACACCTGTGCACCTGTTGTAGGTCTTCG--AAAGAGG--AT-CTATGTTTTT-----TCAT-ATCACAC--CC-ATCGTATGTCTATAGAATGTGTATTGA----------------------------------------AATGTACAAACT-ATACAACTTTCAGCAACGGATCTCTTGGCTCTCGCATCGATGAAGAACGCAGCGAATTGCGATAAGTAATGTGAATTGCAGATTTTCAGTGAATCATCGAATCTTTGAACGCACCTTGCGCTCCTTGGTATTCCGAGGAGCATGCCTGTTTGAGTGTCATTTGAATTT-CTCAAA--CCCAT------------------GTCTTGATTATTC-------------------ATTTCAT--GGGCTTT-GGACTT-GGGGGCTGCTGGCAGT---GACAAG--CTGTCGGCTCTCCTGAAATGCATTAGCAAA--GGACT-GGGCAAG-TCTCTG--AACGTGC-ACGGCCTTTCGACGTGATA--ATGATCGTCGTGGCT-GGA-G--TGTT----TGGAGGTCA----TGCATT-GA-AT---T-GT-CCA----------TGCTTTC----CAATCC----TAGGGG--CCT--------AGC------CTTG-AGTCT-AGTCAC--TTAGCTAC--TAGTT-GG-TCAT-GAGGCCGATG-AA-CG-TTGGG---CAGGCTGGGCTT-TT-GGG--CT------TTTTTGGTCTTACTTTGAAACT-------TGACCTCAAATCA---------------------------------------------------------------------------------------------------------------------------------------------------------------------------------------------------------------------------------------------------------------------------------------------------------------------------------------------------------------------------------------------------------------------------------------------------------------------------------------------------------------------------------------------------------------------------------------------------------------------------------------------------------------------------------------------------------------------------------------------------------------------------------------------------------------------------------------------------------------------------------------------------------------------------------------------------------------------------------------------------------------------------------------------------------------------------------------------------------------------------------------------------------------------------------------------------------------------------------------------------------------------------------------------------------------------------------------------------------------------------------------------------------------------------------------------------------------------------------------------------------------------------------------------------------------------------------------------------------------------------------------------------------------------------------------------------------------------------------------------------------------------------------------------------------------------------------------------------------------------------------------------------------------------------------------------------------------------------------------------------------------------------------------------------------------------------------------------------------------------------------------------------------------------------------------------------------------------------------------------------------------------------------------------------------------------------------------------------------------------------------------------------
>Exsudoporus_permagnificus_AB_B11-03_Israel
AGGTGAACCTGCGGAAGGATCATTATTGAATT-CTTGAGAGAGGGG--------------AAAGAT----------GGAAAGG---GAAA--G-ACTGTTGCTGGCTCTGTGCTGTGT-----------GTGGGGCATGTGCACGTCTTTC--TGTTCATTGAATCC-------------------CC--T--TTCTCTCACT----CATACACCTGTGCACCTGTTGTAGGTCTTCG--AAAGAGG--AT-CTATGTTTTT-----TCAT-ATCACAC--CC-ATCGTATGTCTATAGAATGTGTATTGA----------------------------------------AATGTACAAACT-ATACAACTTTCAGCAACGGATCTCTTGGCTCTCGCATCGATGAAGAACGCAGCGAATTGCGATAAGTAATGTGAATTGCAGATTTTCAGTGAATCATCGAATCTTTGAACGCACCTTGCGCTCCTTGGTATTCCGAGGAGCATGCCTGTTTGAGTGTCATTTGAATTT-CTCAAA--CCCAT------------------GTCTTGATTATTC-------------------ATTTCAT--GGGCTTT-GGACTT-GGGGGCTGCTGGCAGT---GACAAG--CTGTCGGCTCTCCTGAAATGCATTAGCAAA--GGACT-GGGCAAG-TCTCTG--AACGTGC-ACGGCCTTTCGACGTGATA--ATGATCGTCGTGGCT-GGA-G--TGTT----TGGAGGTCA----TGCATT-GA-AT---T-GT-CCA----------TGCTTTC----CAATCC----TAGGGG--CCT--------AGC------CTTG-AGTCT-AGTCAC--TTAGCTAC--TAGTT-GG-TCAT-GAGGCCGATG-AA-CG-TTGGG---CAGGCTGGGCTT-TT-GGG--CT------TTTTTGGTCTTACTTTGAAACT-------TGACCTCAAATCAGCGGAGGAAAAGAAACTAACAAGGATT-CCCCTAGTAACTGCGAGTGAAGCGGGAAGAGCTCAAATTTTAAATCTGGCAGTCTCTTG--GCTGTCCGAGTTGTAATCTAGAGAAGTGTTTTCCGCGCT-GGACCGTGTATAAGTCTCCTGGAAGGGAGCGTCGTAGAGGGTGAGAATCCCGTCTTTGACACGGACTA--CCAGTGCTATGTGATGCGCTCTCGACGAGTCGAGTTGTTTGGGAATGCAGCTCAAAATGGGTGGTAAATTCCATCTAAAGCTAAATACAGGCGAGAGACCGATAGCGAACAAGTACCGTGAGGGAAAGATGAAAAGAACTTTGGAAAGAGAGTTAAACAGTACGTGAAATTGCTGAAAGGGAAACGCTTGATGTCAGTCACGTTGGCT-GGGGATCAACCTTGCTTC-TCGCTGGGTGTACTTCCYGGTTGATGGGTCAGCATCAATTTTGATC-ACCGTACAAGGGCGAGGGGAATGTGGCACTC---CTT-GGAGTTGTG-TTATAGCCTTTCGTCATATGCGGTGG-TCAGGATTGAGGAACTCAGCACGGCTTT--------GGC---TTGTGCTTTAGGATGCTGGCATAATGGCCTTAAGCGACCCGTCTTGAAACACGGACCAAGGAGTCTAACATGCCTGCGAGTGTTTGGGTGGCAAACCCGAGCGCGTAATGAAAGTGAAA-GTTGAGACCTCTGTCAT-GGAGGGCATCAACGCCCAGACCTGAGTCTTTGACAACGGATCTGCGGTAAAGCATGCATGTTGGGACCCGAAAGATGGTGAACTATGCCTGAATAGGGTGAAGCCAGAGGAAACTCTGGTGGAGGCTCGTAGCGATTCTGACGTGCAAATCGATCGTCGAATTTGGGTATAGGGGCGAAAGACTA-------------------------------------------------------------------------------------------------------------------------------------------------------------------------------------------------------------------------------------------------------------------------------------------------------------------------------------------------------------------------------------------------------------------------------------------------------------------------------------------------------------------------------------------------------------------------------------------------------------------------------------------------------------------------------------------------------------------------------------------------------------------------------------------------------------------------------------------------------------------------------------------------------------------------------------------------------------------------------------------------------------------------------------------------------------------------------------------------------------------------------------------------------------------------------------------------------------------------------------------------------------------------------------------------------------------------------------------------------------------------------------------------------------------------------------------------
>Exsudoporus_permagnificus_AB_B15-254_Israel
AGGTGAACCTGCGGAAGGATCATTATTGAATT-CTTGAGAGAGGGG--------------AAAGAT----------GGAAAGG---GAAA--G-ACTGTTGCTGGCTCTGTGCTGTGT-----------GTGGGGCATGTGCACGTCTTTC--TGTTCATTGAATCC-------------------CC--T--TTCTCTCACT----CATACACCTGTGCACCTGTTGTAGGTCTTCG--AAAGAGG--AT-CTATGTTTTT-----TCAT-ATCACAC--CC-ATCGTATGTCTATAGAATGTGTATTGA----------------------------------------AATGTACAAACT-ATACAACTTTCAGCAACGGATCTCTTGGCTCTCGCATCGATGAAGAACGCAGCGAATTGCGATAAGTAATGTGAATTGCAGATTTTCAGTGAATCATCGAATCTTTGAACGCACCTTGCGCTCCTTGGTATTCCGAGGAGCATGCCTGTTTGAGTGTCATTTGAATTT-CTCAAA--CCCAT------------------GTCTTGATTATTC-------------------ATTTCAT--GGGCTTT-GGACTT-GGGGGCTGCTGGCAGT---GACAAG--CTGTCGGCTCTCCTGAAATGCATTAGCAAA--GGACT-GGGCAAG-TCTCTG--AACGTGC-ACGGCCTTTCGACGTGATA--ATGATCGTCGTGGCT-GGA-G--TGTT----TGGAGGTCA----TGCATT-GA-AT---T-GT-CCA----------TGCTTTC----CAATCC----TAGGGG--CCT--------AGC------CTTG-AGTCT-AGTCAC--TTAGCTAC--TAGTT-GG-TCAT-GAGGCCGATG-AA-CG-TTGGG---CAGGCTGGGCTT-TT-GGG--CT------TTTTTGGTCTTACTTTGAAACT-------TGACCTCAAATCAGCGGAGGAAAAGAAACTAACAAGGATT-CCCCTAGTAACTGCGAGTGAAGCGGGAAGAGCTCAAATTTTAAATCTGGCAGTCTCTTG--GCTGTCCGAGTTGTAATCTAGAGAAGTGTTTTCCGCGCT-GGACCGTG----------------------------------------------------------------------------------------------------------------------------------------------------------------------------------------------------------------------------------------------------------------------------------------------------------------------------------------------------------------------------------------------------------------------------------------------------------------------------------------------------------------------------------------------------------------------------------------------------------------------------------------------------------------------------------------------------------------------------------------------------------------------------------------------------------------------------------------------------------------------------------------------------------------------------------------------------------------------------------------------------------------------------------------------------------------------------------------------------------------------------------------------------------------------------------------------------------------------------------------------------------------------------------------------------------------------------------------------------------------------------------------------------------------------------------------------------------------------------------------------------------------------------------------------------------------------------------------------------------------------------------------------------------------------------------------------------------------------------------------------------------------------------------------------------------------------------------------------------------------------------------------------------------------------------------------------------------------------------------------------------------------------------------------------------------------------------------------------------------------------------------------------------------------------------------------------------------------------------------------------------------
>Exsudoporus_permagnificus_AB_B15-271_Israel
AGGTGAACCTGCGGAAGGATCATTATTGAATT-CTTGAGAGAGGGG--------------AAAGAT----------GGAAAGG---GAAA--G-ACTGTTGCTGGCTCTGTGCTGTGT-----------GTGGGGCATGTGCACGTCTTTC--TGTTCATTGAATCC-------------------CC--T--TTCTCTCACT----CATACACCTGTGCACCTGTTGTAGGTCTTCG--AAAGAGG--AT-CTATGTTTTT-----TCAT-ATCACAC--CC-ATCGTATGTCTATAGAATGTGTATTGA----------------------------------------AATGTACAAACT-ATACAACTTTCAGCAACGGATCTCTTGGCTCTCGCATCGATGAAGAACGCAGCGAATTGCGATAAGTAATGTGAATTGCAGATTTTCAGTGAATCATCGAATCTTTGAACGCACCTTGCGCTCCTTGGTATTCCGAGGAGCATGCCTGTTTGAGTGTCATTTGAATTT-CTCAAA--CCCAT------------------GTCTTGATTATTC-------------------ATTTCAT--GGGCTTT-GGACTT-GGGGGCTGCTGGCAGT---GACAAG--CTGTCGGCTCTCCTGAAATGCATTAGCAAA--GGACT-GGGCAAG-TCTCTG--AACGTGC-ACGGCCTTTCGACGTGATA--ATGATCGTCGTGGCT-GGA-G--TGTT----TGGAGGTCA----TGCATT-GA-AT---T-GT-CCA----------TGCTTTC----CAATCC----TAGGGG--CCT--------AGC------CTTG-AGTCT-AGTCAC--TTAGCTAC--TAGTT-GG-TCRT-GAGGCCGATG-AA-CG-TTGGG---CAGGCTGGGCTT-TT-GGG--CT------TTTTTGGTCTTACTTTGAAACT-------TGACCTCAAATCAGCGGAGGAAAAGAAACTAACAAGGATT-CCCCTAGTAACTGCGAGTGAAGCGGGAAGAGCTCAAATTTTAAATCTGGCAGTCTCTTG--GCTGTCCGAGTTGTAATCTAGAGAAGTGTTTTCCGCGCT-GGACCGTGTATAAGTCTCCTGGAAGGGAGCGTCGTAGAGGGTGAGAATCCCGTCTTTGACACGGACTA--CCAGTGCTATGTGATGCGCTCTCGACGAGTCGAGTTGTTTGGGAATGCAGCTCAAAATGGGTGGTAAATTCCATCTAAAGCTAAATACAGGCGAGAGACCGATAGCGAACAAGTACCGTGAGGGAAAGATGAAAAGAACTTTGGAAAGAGAGTTAAACAGTACGTGAAATTGCTGAAAGGGAAACGCTTGATGTCAGTCACGTTGGCT-GGGGATCAACCTTGCTTC-TCGCTGGGTGTACTTCCCGGTTGATGGGTCAGCATCAATTTTGATC-ACCGTACAAGGGCGAGGGGAATGTGGCACTC---CTT-GGAGTTGTG-TTATAGCCTTTCGTCATATGCGGTSS-TCAGGATTGAGGAACTCAGCACGGCTTT--------GGC---TTGTGCTTTAGGATGCTGGCATAATGGCCTTAAGCGACCCGTCTTGAAACACGGACCAAGGAGTCTAACATGCCTGCGAGTGTTTGGGTGGCAAACCCGAGCGCGTAATGAAAGTGAAA-GTTGAGACCTCTGTCAT-GGAGGGCATCAACGCCCAGACCTGAGTCTTTGACAACGGATCTGCGGTAAAGCATGCATGTTGGGACCCGAAAGATGGTGAACTATGCCTGAATAGGGTGAAGCCAGAGGAAACTCTGGTGGAGGCTCGTAGCGATTCTGACGTGCAAATCGATCGTCGAATTTGGGTATAGGGGCGAAAGACTA------------------------------------------------------------------------------------------------------------------------------------------------------------------------------------------------------------------------------------------------------------------------------------------------------------------------------------------------------------------------------------------------------------------------------------------------------------------------------------------------------------------------------------------------------------------------------------------------------------------------------------------------------------------------------------------------------------------GGTTCATATTCTGCTCCCGTCATCGAATTCCTGGAAGAATGGGGTCTCGAATCACTGGAAGAGAATGCACATTCGTCGACGCCCTGCACAAAGGTTTTCGTGAACGGTGTCTGGATGGGCGTGCATCGTGACCCCGCCAACCTTGTCAAGACGATCAAAAAACTTCGTCGAAAAGATGACATTAGTCCCGAAGTTTCTGTAGTCCGCGATATTCGTGAGAGGGAGCTCCGTCTCTACACTGACGCCGGGCGAGTTTGTCGACCGCTCTTCATTGTCGAAAACCAGCAGCTTGCCCTCCAGAAGAAGCATATCAAATGGCTTAATCAGGGCTACCGG---GATGATGGCGAAGAGTTCAAGTGGGAACAGCTGGTGAAGACAGGGATTATTGAGTTATTGGATGCCGAGGAGGAAGAAACAGTGATGAT-----------------------------------------------------------------------------------------------------------------------------------------------------------------------------------------------------------------------------------------------------------------------------------
>Exsudoporus_permagnificus_FR2011120_France
AGGTGAACCTGCGGAAGGATCATTATTGAATT-CTTGAGAGAGGGG--------------AAAGAT----------GGAAAGG---GAAA--G-ACTGTTGCTGGCTCTGTGCTGTGT-----------GTGGGGCATGTGCACGTCTTTC--TGTTCATTGAATCC-------------------CC--T--TTCTCTCACT----CATACACCTGTGCACCTGTTGTAGGTCTTCG--AAAGAGG--AT-CTATGTTTTT-----TCAT-ATCACAC--CC-ATCGTATGTCTATAGAATGTGTATTGA----------------------------------------AATGTACAAACT-ATACAACTTTCAGCAACGGATCTCTTGGCTCTCGCATCGATGAAGAACGCAGCGAATTGCGATAAGTAATGTGAATTGCAGATTTTCAGTGAATCATCGAATCTTTGAACGCACCTTGCGCTCCTTGGTATTCCGAGGAGCATGCCTGTTTGAGTGTCATTTGAATTT-CTCAAA--CCCAT------------------GTCTTGATTATTC-------------------ATTTCAT--GGGCTTT-GGACTT-GGGGGCTGCTGGCAGT---GACAAG--CTGTCGGCTCTCCTGAAATGCATTAGCAAA--GGACT-GGGCAAG-TCTCTG--AACGTGC-ACGGCCTTTCGACGTGATA--ATGATCGTCGTGGCT-GGA-G--TGTT----TGGAGGTCA----TGCATT-GA-AT---T-GT-CCA----------TGCTTTC----CAATCC----TAGGGG--CCT--------AGC------CTTG-AGTCT-AGTCAC--TTAGCTAC--TAGTT-GG-TCGT-GAGGCCGATG-AA-CG-TTGGG---CAGGCTGGGCTT-TT-GGG--CT------TTTTTGGTCTTACTTTGAAACT-------TGACCTCAAATCA---------------------------------------------------------------------------------------------------------------------------------------------------------------------------------------------------------------------------------------------------------------------------------------------------------------------------------------------------------------------------------------------------------------------------------------------------------------------------------------------------------------------------------------------------------------------------------------------------------------------------------------------------------------------------------------------------------------------------------------------------------------------------------------------------------------------------------------------------------------------------------------------------------------------------------------------------------------------------------------------------------------------------------------------------------------------------------------------------------------------------------------------------------------------------------------------------------------------------------------------------------------------------------------------------------------------------------------------------------------------------------------------------------------------------------------------------------------------------------------------------------------------------------------------------------------------------------------------------------------------------------------------------------------------------------------------------------------------------------------------------------------------------------------------------------------------------------------------------------------------------------------------------------------------------------------------------------------------------------------------------------------------------------------------------------------------------------------------------------------------------------------------------------------------------------------------------------------------------------------------------------------------------------------------------------------------------------------------------------------------------------------------------
>Exsudoporus_permagnificus_GS1001_Italy
AGGTGAACCTGCGGAAGGATCATTATTGAATT-CTTGAGAGAGGGG--------------AAAGAT----------GGAAAGG---GAAA--G-ACTGTTGCTGGCTCTGTGCTGTRT-----------GTGGGGCATGTGCACGTCTTTC--TGTTCATTGAATCC-------------------CC--T--TTCTCTCACT----CATACACCTGTGCACCTGTTGTAGGTCTTCG--AAAGAGG--AT-CTATGTTTTT-----TCAT-ATCACAC--CC-ATCGTATGTCTATAGAATGTGTATTGA----------------------------------------AATGTACAAACT-ATACAACTTTCAGCAACGGATCTCTTGGCTCTCGCATCGATGAAGAACGCAGCGAATTGCGATAAGTAATGTGAATTGCAGATTTTCAGTGAATCATCGAATCTTTGAACGCACCTTGCGCTCCTTGGTATTCCGAGGAGCATGCCTGTTTGAGTGTCATTTGAATTT-CTCAAA--CCCAT------------------GTCTTGATTATTC-------------------ATTTCAT--GGGCTTT-GGACTT-GGGGGCTGCTGGCAGT---GACAAG--CTGTCGGCTCTCCTGAAATGCATTAGCAAA--GGACT-GGGCAAG-TCTCTG--AACGTGC-ACGGCCTTTCGACGTGATA--ATGATCGTCGTGGCT-GGA-G--TGTT----TGGAGGTCA----TGCATT-GA-AT---T-GT-CCA----------TGCTTTC----CAATCC----TAGGGG--CCT--------AGC------CTTG-AGTCT-AGTCAC--TTAGCTAC--TAGTT-GG-TCGT-GAGGCCGATG-AA-CG-TTGGG---CAGGCTGGRCTT-TT-GGG--CT------TTTTTGGTCTTACTTTGAAACT-------TGACCTCAAATCAGCGGAGGAAAAGAAACTAACAAGGATT-CCCCTAGTAACTGCGAGTGAAGCGGGAAGAGCTCAAATTTTAAATCTGGCAGTCTCTTG--GCTGTCCGAGTTGTAATCTAGAGAAGTGTTTTCCGCGCT-GGAC--------------------------------------------------------------------------------------------------------------------------------------------------------------------------------------------------------------------------------------------------------------------------------------------------------------------------------------------------------------------------------------------------------------------------------------------------------------------------------------------------------------------------------------------------------------------------------------------------------------------------------------------------------------------------------------------------------------------------------------------------------------------------------------------------------------------------------------------------------------------------------------------------------------------------------------------------------------------------------------------------------------------------------------------------------------------------------------------------------------------------------------------------------------------------------------------------------------------------------------------------------------------------------------------------------------------------------------------------------------------------------------------------------------------------------------------------------------------------------------------------------------------------------------------------------------------------------------------------------------------------------------------------------------------------------------------------------------------------------------------------------------------------------------------------------------------------------------------------------------------------------------------------------------------------------------------------------------------------------------------------------------------------------------------------------------------------------------------------------------------------------------------------------------------------------------------------------------------------------------------------------------
>Exsudoporus_permagnificus_GS1275_Italy
AGGTGAACCTGCGGAAGGATCATTATTGAATT-CTTGAGAGAGGGG--------------AAAGAT----------GGAAAGG---GAAA--G-ACTGTTGCTGGCTCTGTGCTGTAT-----------GTGGGGCATGTGCACGTCTTTC--TGTTCATTGAATCC-------------------CC--T--TTCTCTCACT----CATACACCTGTGCACCTGTTGTAGGTCTTCG--AAAGAGG--AT-CTATGTTTTT-----TCAT-ATCACAC--CC-ATCGTATGTCTATAGAATGTGTATTGA----------------------------------------AATGTACAAACT-ATACAACTTTCAGCAACGGATCTCTTGGCTCTCGCATCGATGAAGAACGCAGCGAATTGCGATAAGTAATGTGAATTGCAGATTTTCAGTGAATCATCGAATCTTTGAACGCACCTTGCGCTCCTTGGTATTCCGAGGAGCATGCCTGTTTGAGTGTCATTTGAATTT-CTCAAA--TCCAT------------------GTCTTGATTATTC-------------------ATTTCAT--GGGCTTT-GGACTT-GGGGGCTGCTGGCAGT---GACAAG--CTGTCGGCTCTCCTGAAATGCATTAGCAAA--GGACT-GGGCAAG-TCTCTG--AACGTGC-ACGGCCTTTCGACGTGATA--ATGATCGTCGTGGCT-GGA-G--TGTT----TGGAGGTCA----TGCATT-GA-AT---T-GT-CCA----------TGCTTTC----CAATCC----TAGGGG--CCT--------AGC------CTTG-AGTCT-AGTCAC--TTAGCTAC--TAGTT-GG-TCGT-GAGGCCGATG-AA-CG-TTGGG---CAGGCTGGACTT-TT-GGG--CT------TTTTTGGTCTTACTTTGAAACT-------TGACCTCAAATCAGCGGAGGAAAAGAAACTAACAAGGATT-CCCCTAGTAACTGCGAGTGAAGCGGGAAGAGCTCAAATTTTAAATCTGGCAGTCTCTTG--GCTGTCCGAGTTGTAATCTAGAGAAGTGTTTTCCGCGCT-GGACCGTG----------------------------------------------------------------------------------------------------------------------------------------------------------------------------------------------------------------------------------------------------------------------------------------------------------------------------------------------------------------------------------------------------------------------------------------------------------------------------------------------------------------------------------------------------------------------------------------------------------------------------------------------------------------------------------------------------------------------------------------------------------------------------------------------------------------------------------------------------------------------------------------------------------------------------------------------------------------------------------------------------------------------------------------------------------------------------------------------------------------------------------------------------------------------------------------------------------------------------------------------------------------------------------------------------------------------------------------------------------------------------------------------------------------------------------------------------------------------------------------------------------------------------------------------------------------------------------------------------------------------------------------------------------------------------------------------------------------------------------------------------------------------------------------------------------------------------------------------------------------------------------------------------------------------------------------------------------------------------------------------------------------------------------------------------------------------------------------------------------------------------------------------------------------------------------------------------------------------------------------------------------
>Exsudoporus_permagnificus_IB_19800750_Italy
AGGTGAACCTGCGGAAGGATCATTATTGAATT-CTTGAGAGAGGGG--------------AAAGAT----------GGAAAGG---GAAA--G-ACTGTTGCTGGCTCTGTGCTGTRT-----------GTGGGGCATGTGCACGTCTTTC--TGTTCATTGAATCC-------------------CC--T--TTCTCTCACT----CATACACCTGTGCACCTGTTGTAGGTCTTCG--AAAGAGG--AT-CTATGTTTTT-----TCAT-ATCACAC--CC-ATCGTATGTCTATAGAATGTGTATTGA----------------------------------------AATGTACAAACT-ATACAACTTTCAGCAACGGATCTCTTGGCTCTCGCATCGATGAAGAACGCAGCGAATTGCGATAAGTAATGTGAATTGCAGATTTTCAGTGAATCATCGAATCTTTGAA---------------------------------------------------------------------------------------------------------------------------------------------------------------------------------------------------------------------------------------------------------------------------------------------------------------------------------------------------------------------------------------------------------------------------------------------------------------------------------------------------------------------------------------------------------------------------------------------------------------------------------------------------------------------------------------------------------------------------------------------------------------------------------------------------------------------------------------------------------------------------------------------------------------------------------------------------------------------------------------------------------------------------------------------------------------------------------------------------------------------------------------------------------------------------------------------------------------------------------------------------------------------------------------------------------------------------------------------------------------------------------------------------------------------------------------------------------------------------------------------------------------------------------------------------------------------------------------------------------------------------------------------------------------------------------------------------------------------------------------------------------------------------------------------------------------------------------------------------------------------------------------------------------------------------------------------------------------------------------------------------------------------------------------------------------------------------------------------------------------------------------------------------------------------------------------------------------------------------------------------------------------------------------------------------------------------------------------------------------------------------------------------------------------------------------------------------------------------------------------------------------------------------------------------------------------------------------------------------------------------------------------------------------------------------------------------------------------------------------------------------------------------------------------------------------------------------------------------------------------------------------------------------------------------------------------------
>Exsudoporus_permagnificus_MG558_Italy
AGGTGAACCTGCGGAAGGATCATTATTGAATT-CTTGAGAGAGGGG--------------AAAGAT----------GGAAAGG---GAAA--G-ACTGTTGCTGGCTCTGTGCTGTGT-----------GTGGGGCATGTGCACGTCTTTC--TGTTCATTGAATCC-------------------CC--T--TTCTCTCAMT----CATACACCTGTGCACCTGTTGTAGGTCTTCG--AAAGAGG--AT-CTATGTTTTT-----TCAT-ATCACAC--CC-ATCGTATGTCTATAGAATGTGTATTGA----------------------------------------AATGTACAAACT-ATACAACTTTCAGCAACGGATCTCTTGGCTCTCGCATCGATGAAGAACGCAGCG----------------------------------------------------------------------------------------------------------------------------------------------------------------------------------------------------------------------------------------------------------------------------------------------------------------------------------------------------------------------------------------------------------------------------------------------------------------------------------------------------------------------------------------------------------------------------------------------------------------------------------------------------------------------------------------------------------------------------------------------------------------------------------------------------------------------------------------------------------------------------------------------------------------------------------------------------------------------------------------------------------------------------------------------------------------------------------------------------------------------------------------------------------------------------------------------------------------------------------------------------------------------------------------------------------------------------------------------------------------------------------------------------------------------------------------------------------------------------------------------------------------------------------------------------------------------------------------------------------------------------------------------------------------------------------------------------------------------------------------------------------------------------------------------------------------------------------------------------------------------------------------------------------------------------------------------------------------------------------------------------------------------------------------------------------------------------------------------------------------------------------------------------------------------------------------------------------------------------------------------------------------------------------------------------------------------------------------------------------------------------------------------------------------------------------------------------------------------------------------------------------------------------------------------------------------------------------------------------------------------------------------------------------------------------------------------------------------------------------------------------------------------------------------------------------------------------------------------------------------------------------------------------------------------------------------------------------------------------------------------------
>Exsudoporus_permagnificus_MG637_Italy
AGGTGAACCTGCGGAAGGATCATTATTGAATT-CTTGAGAGAGGGG--------------AAAGAT----------GGAAAGG---GAAA--G-ACTGTTGCTGGCTCTGTGCTGTRT-----------GTGGGGCATGTGCACGTCTTTC--TGTTCATTGAATCC-------------------CC--T--TTCTCTCACT----CATACACCTGTGCACCTGTTGTAGGTCTTCG--AAAGAGG--AT-CTATGTTTTT-----TCAT-ATCACAC--CC-ATCGTATGTCTATAGAATGTGTATTGA----------------------------------------AATGTACAAACT-ATACAACTTTCAGCAACGGATCTCTTGGCTCTCGCATCGATGAAGAACGCAG------------------------------------------------------------------------------------------------------------------------------------------------------------------------------------------------------------------------------------------------------------------------------------------------------------------------------------------------------------------------------------------------------------------------------------------------------------------------------------------------------------------------------------------------------------------------------------------------------------------------------------------------------------------------------------------------------------------------------------------------------------------------------------------------------------------------------------------------------------------------------------------------------------------------------------------------------------------------------------------------------------------------------------------------------------------------------------------------------------------------------------------------------------------------------------------------------------------------------------------------------------------------------------------------------------------------------------------------------------------------------------------------------------------------------------------------------------------------------------------------------------------------------------------------------------------------------------------------------------------------------------------------------------------------------------------------------------------------------------------------------------------------------------------------------------------------------------------------------------------------------------------------------------------------------------------------------------------------------------------------------------------------------------------------------------------------------------------------------------------------------------------------------------------------------------------------------------------------------------------------------------------------------------------------------------------------------------------------------------------------------------------------------------------------------------------------------------------------------------------------------------------------------------------------------------------------------------------------------------------------------------------------------------------------------------------------------------------------------------------------------------------------------------------------------------------------------------------------------------------------------------------------------------------------------------------------------------------------------------------------------
>Exsudoporus_permagnificus_MG829_Italy
AGGTGAACCTGCGGAAGGATCATTATTGAATT-CTTGAGAGAGGGG--------------AAAGAT----------GGAAAGG---GAAA--G-ACTGTTGCTGGCTCTGTGCTGTRT-----------GTGGGGCATGTGCACGTCTTTC--TGTTCATTGAATCC-------------------CC--T--TTCTCTCACT----CATACACCTGTGCACCTGTTGTAGGTCTTCG--AAAGAGG--AT-CTATGTTTTT-----TCAT-ATCACAC--CC-ATCGTATGTCTATAGAATGTGTATTGA----------------------------------------AATGTACAAACT-ATACAACTTTCAGCAACGGATCTCTTGGCTCTCGCATCGATGAAGAACGCAGCGAATTGCGATAAGTAATGTGAATTGCAGATTTTCAGTGAATCATCGAATCTTTGAACGCACCTTGCGCTCCTTGGTATTCCGAGGAGCATGCCTGTTTGAGTGTCATTTGAATTT-CTCAAA--YCCAT------------------GTCTTGATTATTC-------------------ATTTCAT--GGGCTTT-GGACTT-GGGGGCTGCTGGCAGT---GACAAG--CTGTCGGCTCTCCTGAAATGCATTAGCAAA--GGACT-GGGCAAG-TCTCTG--AACGTGC-ACGGCCTTTCGACGTGATA--ATGATCGTCGTGGCT-GGA-G--TGTT----TGGAGGTCA----TGCATT-GA-AT---T-GT-CCA----------TGCTTTC----CAATCC----TAGGGG--CCT--------AGC------CTTG-AGTCT-AGTCAC--TTAGCTAC--TAGTT-GG-TCGT-GAGGCCGATG-AA-CG-TTGGG---CAGGCTGGRCTT-TT-GGG--CT------TTTTTGGTCTTACTTTGAAACT-------TGACCTCAAATCAGCGGAGGAAAAGAAACTAACAAGGATT-CCCCTAGTAACTGCGAGTGAAGCGGGAAGAGCTCAAATTTTAAATCTGGCAGTCTCTTG--GCTGTCCGAGTTGTAATCTAGAGAAGTGTTTTCCGCGCT-GGACCGTGTATAAGTCTCCTGGAAGGGAGCGTCRTAGAGGGTGAGAATCCCGTCTTTGACACGGACTA--CCAGTGCTATGTGATGCGCTCTCGACGAGTCGAGTTGTTTGGGAATGCAGCTCAAAATGGGTGGTAAATTCCATCTAAAGCTAAATACAGGCGAGAGACCGATAGCGAACAAGTACCGTGAGGGAAAGATGAAAAGAACTTTGGAAAGAGAGTTAAACAGTACGTGAAATTGCTGAAAGGGAAACGCTTGATGTCAGTCACGTTGGCT-GGGGATCAACCTTGCTTC-TCGCTGGGTGTACTTCCCGGTTGATGGGTCAGCATCAATTTTGATC-ACCGTACAAGGGCGAGGGGAATGTGGCACTC---CTC-GGAGTTGTG-TTATAGCCTTTCGTCATATGCGGTGG-TCGGGATTGAGGAACTCAGCACGGCTTT--------GGC---TTGTGCTTTAGGATGCTGGCATAATGGCCTTAAGCGACCCGTCTTGAAACACGGACCAAGGAGTCTAACATGCCTGCGAGTGTTTGGGTGGCAAACCCGAGCGCGTAATGAAAGTGAAA-GTTGAGACCTCTGTCAT-GGAGGGCATCAACGCCCAGACCTGAGTCTTTRACAACGGATCTGCGGTAAAGCATGCATGTTGGGACCCGAAAGATGGTGAACTATGCCTGAATAGGGTGAAGCCAGAGGAAACTCTGGTGGAGGCTCGTAGCGATTCTGACGTGCAAATCGATCGTCGAATTTGGGTATAGGGGCGAAAGACTATTAAAAACATGATCACCGGTACCTCCCAGGCTGACTGCGCCATCCTCATTATCGCCGGTGGTACTGGTGAGTTCGAGGCTGGTATCTCCAAGGACGGTCAGACCCGTGAACACGCTCTTCTGGCGTTCACCCTTGGTGTGCGTCAGCTCATCGTTGCTGTAAATAAGATGGACACGACCAAGGTGTGTTGTA--TGTTCCTCAGAGC-AGCGTAGTCTAATGTATTGCCAATAGTGGAGTGAGGATCGCTTCAACGAAATTATCAAGGAGACCTCGACCTTCATTAAGAAGGTCGGCTACAACCCCAAGGCCGTCGCTTTCGTGCCCATTTCTGGCTGGCATGGTGACAACATGCTGGAGGAGTCCGCCAAGTAAGCATTCGGTTATCGGAATGACCTCCA-CATTCTT-AAAGCGGCGAAATAGTATGCCCTGGTACAAGGGCTGGACCAAGGAGACCAAGGGTGGTGTCGTCAAGGGAAAGACCCTTCTCGATGCCATCGATGCCATCGAGCCTCCTGTTCGCCCCTCCGACAAACCCCTCCGCCTTCCTCTCCAGGA----------------------------------------------------------------------------------------------------------------------------------GGTTCATATTCTGCTCCCGTCATCGAATTCCTGGAAGAATGGGGTCTCGAATCACTGGAAGAGAATGCACATTCGTCGACGCCCTGCACAAAGGTTTTCGTGAACGGTGTCTGGATGGGCGTGCATCGTGACCCCGCCAACCTTGTCAAGACGATCAAAAAACTTCGTCGAAAAGATGACATTAGTCCCGAAGTTTCTGTAGTCCGCGATATTCGTGAGAGGGAGCTCCGTCTCTACACTGACGCCGGGCGAGTTTGTCGACCGCTCTTCATTGTCGAAAACCAGCAGCTTGCCCTCCAGAAGAAGCATATCAAATGGCTTAATCAGGGCTACCGG---GATGATGGCGAAGAGTTCAAGTGGGAACAGCTGGTGAAGACAGGGATTATTGAGTTATTGGATGCCGAGGAGGAAGAAACAGTGATGATTTCTATGACGCCGGAAGACTTGGAAAATTCCAGGCTACAATCTGCAGGCATCAACCCCCACGAGAATGACGGAGAGTTTGACCCCGCGGCGCGACTGAAGGCTGGGATCAATGCGCACACATGGACTCACTGTGAGATTCACCCTAGTATGATTCTTGGTGTCT---------------------------------------------------------------------------------------------------------------
>Exsudoporus_ruber_KUN-HKAS_103122_China
-----------------------------------------------------------------------------------------------------------------------------------------------------------------------------------------------------------------------------------------------------------------------------------------------------------------------------------------------------------------------------------------------------------------------------------------------------------------------------------------------------------------------------------------------------------------------------------------------------------------------------------------------------------------------------------------------------------------------------------------------------------------------------------------------------------------------------------------------------------------------------------------------------------------------------------------------------------------------------------------------------------------------------------GCGGAGGAAAAGAAACTAACAAGGATT-CCCCTAGTAACTGCGAGTGAAGAGGGAAGAGCTCAAATTTTAAATCTGGCAGTCTCTTG--GCTGTCCGAGTTGTAATCTAGAGAAGTGTTTTCCGCGCT-GGACCGTGTATAAGTCTCCTGGAAGGGAGCGTCGTAGAGGGTGAGAATCCCGTCTTTGACACGGACTA--CCAGAGCTATGTGATGCGCTCTCGACGAGTCGAGTTGTTTGGGAATGCAGCTCAAAATGGGTGGTAAATTCCATCTAAAGCTAAATACAGGCGAGAGACCGATAGCGAACAAGTACCGTGAGGGAAAGATGAAAAGAACTTTGGAAAGAGAGTTAAACAGTACGTGAAATTGCTGAAAGGGAAACGCTTGATGTCAGTCACGTTGGCT-GGGGATCAACCTTGCTTC-TCGCTGGGTGTACTTCCCAGTCGACGGGTCAGCATCAGTTTCAGTC-ACTGTACAAGGATGAGGGGAATGTGGCACTT---CTC-GGAG-TGTG-TTATAGCCTTTCGTCGTATGCAGTGG-TCGGGACTGAGGAGCTCAGCACGGCTTC--------GGC---TTGTGC-TTAGGATGCTGGCATAATGGCCTTAAGCGACCCGTCTTGAAACACGGACCAAGGAGTCTAACATGCCTGCGAGTGTTTGGGTGGTAAACCCGAGCGCGTAATGAAAGTGAAA-GTTGAGACCTCTGTCGT-GGAGGGCATCGACGCCCGGACCTGAGTCTTTGACGACGGATCTGCGGTAGAGCATGTATGTTGGGACCCGAAAGATGGTGAACTATGCCTGAATAGGGTGAAGCCAGAGGAAACTCTGGTGGAGGCTCGTAGCGATTCTGACGTGCAAATCGATCGTCGAATTTGGGTATAGGGGCGAAAGACTA------------------------------------------------------------------------------------------------------------------------------------------------------------------------------------------------------------------------------------------------------------------------------------------------------------------------------------------------------------------------------------------------------------------------------------------------------------------------------------------------------------------------------------------------------------------------------------------------------------------------------------------------------------------------------------------------------------------GGTTCATATTCTGCTCCCGTCATCGAATTCTTGGAAGAATGGGGTCTCGAATCTCTGGAAGAGAATGCACATTCGTCGACGCCCTGCACAAAGGTTTTCGTAAACGGTGTCTGGATGGGCGTGCATCGTGATCCGGCCAACCTTGTCAAGACGATAAAAAAACTTCGCCGAAAAGATGACATTAGTCCCGAAGTTTCCGTAGTCCGCGATATTCGTGAGAGGGAGCTCCGTCTCTACACTGATGCAGGGCGAGTTTGTCGACCGCTCTTCATTGTCGAGAACCAGCAGCTTGCTCTCCAGAAGAAGCATATCAAATGGCTTAATCAGGGCTACCGC---GACGATGGCGAAGAGTTCAAGTGGGAACAGCTGGTGAAGACAGGGATAATTGAGTTATTGGATGCCGAGGAGGAGGAAACAGTGATGATCTCCATGACGCCGGAAGACTTGGAGAATTCCAGGTTACAATCTGCAGGCATTAACCCCCACGAGAATGATGGAGAGTTTGACCCCGCGGCGCGACTGAAGGCTGGAATCAATGCGCACACTTGGACTCACTGTGAGATTCATCCAAGTATGATTCTTGGTGTCTGTGCCAGTATCATTCCTTTCCCCGATCACAACCAGGTGCGTACTGATTCGAC-GTGGATTGATGATGGCCTTATACCTSTACAGTCACCGCGTAACACCTACCAATCCGCC
>Exsudoporus_ruber_KUN-HKAS_103513_China
-----------------------------------------------------------------------------------------------------------------------------------------------------------------------------------------------------------------------------------------------------------------------------------------------------------------------------------------------------------------------------------------------------------------------------------------------------------------------------------------------------------------------------------------------------------------------------------------------------------------------------------------------------------------------------------------------------------------------------------------------------------------------------------------------------------------------------------------------------------------------------------------------------------------------------------------------------------------------------------------------------------------------------------GCGGAGGAAAAGAAACTAACAAGGATT-CCCCTAGTAACTGCGAGTGAAGAGGGAAGAGCTCAAATTTTAAATCTGGCAGTCTCTTG--GCTGTCCGAGTTGTAATCTAGAGAAGTGTTTTCCGCGCT-GGACCGTGTATAAGTCTCCTGGAAGGGAGCGTCGTAGAGGGTGAGAATCCCGTCTTTGACACGGACTA--CCAGAGCTATGTGATGCGCTCTCGACGAGTCGAGTTGTTTGGGAATGCAGCTCAAAATGGGTGGTAAATTCCATCTAAAGCTAAATACAGGCGAGAGACCGATAGCGAACAAGTACCGTGAGGGAAAGATGAAAAGAACTTTGGAAAGAGAGTTAAACAGTACGTGAAATTGCTGAAAGGGAAACGCTTGATGTCAGTCACGTTGGCT-GGGGATCAACCTTGCTTC-TCGCTGGGTGTACTTCCCAGTCGACGGGTCAGCATCAGTTTCAGTC-ACTGTACAAGGATGAGGGGAATGTGGCACTT---CTC-GGAG-TGTG-TTATAGCCTTTCGTCGTATGCAGTGG-TCGGGACTGAGGAGCTCAGCACGGCTTC--------GGC---TTGTGC-TTAGGATGCTGGCATAATGGCCTTAAGCGACCCGTCTTGAAACACGGACCAAGGAGTCTAACATGCCTGCGAGTGTTTGGGTGGTAAACCCGAGCGCGTAATGAAAGTGAAA-GTTGAGACCTCTGTCGT-GGAGGGCATCGACGCCCGGACCTGAGTCTTTGACGACGGATCTGCGGTAGAGCATGTATGTTGGGACCCGAAAGATGGTGAACTATGCCTGAATAGGGTGAAGCCAGAGGAAACTCTGGTGGAGGCTCGTAGCGATTCTGACGTGCAAATCGATCGTCGAATTTGGGTATAGGGGCGAAAGACTATCAAAAACATGATCACGGGTACCTCCCAGGCTGACTGCGCCGTCCTCATTATCGCCGGTGGTACTGGCGAGTTCGAGGCTGGTATCTCCAAGGACGGTCAGACCCGTGAACACGCTCTTCTGGCGTTCACCCTTGGTGTGCGTCAGCTCATCGTTGCTGTAAACAAGATGGACACGACCAAGGTGTGTTGTACATTCTCCTCAGATG-AACGCAGTTTGATGTGTCGCCAACAGTGGAGTGAGGACCGCTTCAACGAAATTGTCAAGGAAACCTCGACCTTCATTAAGAAGGTCGGCTACAACCCCAAGGCCGTCGCTTTCGTGCCCATTTCTGGCTGGCATGGTGACAACATGCTGGAGGAGTCCCCAAAGTAAGCATTATGTTATTAGATCGCCCTCCAGCATTCTC-AAAGCGCCGAAATAGTATGACCTGGTACAAGGGCTGGACCAAGGAGACCAAGGGCGGTGTCGTCAAGGGAAAGACCCTCCTCGATGCCATTGATGCCATCGAGCCCCCTGTTCGTCCCTCCGACAAACCCCTTCGCCTTCCTCTCCAGGATGTCTACAAGATCGGTGGTATCGGAACAGTACCCGTCGGTCGTGTTGAAACTGGTATTATCAAGGCTGGCATGGTCGTTACTTTCGC-------------------------------------------GGTTCATATTCTGCTCCCGTCATCGAATTCTTGGAAGAATGGGGTCTCGAATCTCTGGAAGAGAATGCACATTCGTCGACGCCCTGCACAAAGGTTTTCGTAAACGGTGTCTGGATGGGCGTGCATCGTGATCCGGCCAACCTTGTCAAGACGATAAAAAAACTTCGCCGAAAAGATGACATTAGTCCCGAAGTTTCCGTAGTCCGCGATATTCGTGAGAGGGAGCTCCGTCTCTACACTGATGCAGGGCGAGTTTGTCGACCGCTCTTCATTGTCGAGAACCAGCAGCTTGCTCTCCAGAAGAAGCATATCAAATGGCTTAATCAGGGCTACCGC---GACGATGGCGAAGAGTTCAAGTGGGAACAGCTGGTGAAGACAGGGATAATTGAGTTATTGGATGCCGAGGAGGAGGAAACAGTGATGATCTCCATGACGCCGGAAGACTTGGAGAATTCCAGGTTACAATCTGCAGGCATTAACCCCCACGAGAATGATGGAGAGTTTGACCCCGCGGCGCGACTGAAGGCTGGAATCAATGCGCACACTTGGACTCACTGTGAGATTCATCCAAGTATGATTCTTGGTGTCTGTGCCAGTATCATTCCTTTCCCCGATCACAACCAGGTGCGTACTGATTCGAC-GTGGATTGATGATGGCCTTATACCTCTACAGTCACCGCGTAACACCTACCAATCCGCC
>Exsudoporus_ruber_KUN-HKAS_106891_China
----------------------------------------------------------------------------------------------------------------------------------------------------------------------------------------------------------------------------------------------------------------------------------------------------------------------------------------------------------------------------------------------------------------------------------------------------------------------------------------------------------------------------------------------------------------------------------------------------------------------------------------------------------------------------------------------------------------------------------------------------------------------------------------------------------------------------------------------------------------------------------------------------------------------------------------------------------------------------------------------------------------------------------------------------------GATT-CCCCTAGTAACTGCGAGTGAAGAGGGAAGAGCTCAAATTTTAAATCTGGCAGTCTCTTG--GCTGTCCGAGTTGTAATCTAGAGAAGTGTTTTCCGCGCT-GGACCGTGTATAAGTCTCCTGGAAGGGAGCGTCGTAGAGGGTGAGAATCCCGTCTTTGACACGGACTA--CCAGAGCTATGTGATGCGCTCTCGACGAGTCGAGTTGTTTGGGAATGCAGCTCAAAATGGGTGGTAAATTCCATCTAAAGCTAAATACAGGCGAGAGACCGATAGCGAACAAGTACCGTGAGGGAAAGATGAAAAGAACTTTGGAAAGAGAGTTAAACAGTACGTGAAATTGCTGAAAGGGAAACGCTTGATGTCAGTCACGTTGGCT-GGGGATCAACCTTGCTTC-TCGCTGGGTGTACTTCCCAGTCGACGGGTCAGCATCAGTTTCAGTC-ACTGTACAAGGATGAGGGGAATGTGGCACTT---CTC-GGAG-TGTG-TTATAGCCTTTCGTCGTATGCAGTGG-TCGGGACTGAGGAGCTCAGCACGGCTTC--------GGC---TTGTGC-TTAGGATGCTGGCATAATGGCCTTAAGCGACCCGTCTTGAAACACGGACCAAGGAGTCTAACATGCCTGCGAGTGTTTGGGTGGTAAACCCGAGCGCGTAATGAAAGTGAAA-GTTGAGACCTCTGTCGT-GGAGGGCATCGACGCCCGGACCTGAGTCTTTGACGACGGATCTGCGGTAGAGCATGTATGTTGGGACCCGAAAGATGGTGAACTATGCCTGAATAGGGTGAAGCCAGAGGAAACTCTGGTGGAGGCTCGTAGCGATTCTGACGTGCAAATCGATCGTCGAATTTGGGTATAGGGGCGAAAGACTATCAAAAACATGATCACGGGTACCTCCCAGGCTGACTGCGCCGTCCTCATTATCGCCGGTGGTACTGGCGAGTTCGAGGCTGGTATCTCCAAGGACGGTCAGACCCGTGAACACGCTCTTCTGGCGTTCACCCTTGGTGTGCGTCAGCTCATCGTTGCTGTAAACAAGATGGACACGACCAAGGTGTGTTGTACATTCTCCTCAGATG-AACGCAGTTTGATGTGTCGCCAACAGTGGAGTGAGGACCGCTTCAACGAAATTGTCAAGGAAACCTCGACCTTCATTAAGAAGGTCGGCTACAACCCCAAGGCCGTCGCTTTCGTGCCCATTTCTGGCTGGCATGGTGACAACATGCTGGAGGAGTCCCCAAAGTAAGCATTATGTTATTAGATCGCCCTCCAGCATTCTC-AAAGCGCCGAAATAGTATGACCTGGTACAAGGGCTGGACCAAGGAGACCAAGGGCGGTGTCGTCAAGGGAAAGACCCTCCTCGATGCCATTGATGCCATCGAGCCCCCTGTTCGTCCCTCCGACAAACCCCTTCGCCTTCCTCTCCAGGATGTCTACAAGATCGGTGGTATCGGAACAGT-------------------------------------------------------------------------------------------------------------------CCCGTCATCGAATTCTTGGAAGAATGGGGTCTCGAATCTCTGGAAGAGAATGCACATTCGTCGACGCCCTGCACAAAGGTTTTCGTAAACGGTGTCTGGATGGGCGTGCATCGTGATCCGGCCAACCTTGTCAAGACGATAAAAAAACTTCGCCGAAAAGATGACATTAGTCCCGAAGTTTCCGTAGTCCGCGATATTCGTGAGAGGGAGCTCCGTCTCTACACTGATGCAGGGCGAGTTTGTCGACCGCTCTTCATTGTCGAGAACCAGCAGCTTGCTCTCCAGAAGAAGCATATCAAATGGCTTAATCAGGGCTACCGC---GACGATGGCGAAGAGTTCAAGTGGGAACAGCTGGTGAAGACAGGGATAATTGAGTTATTGGATGCCGAGGAGGAGGAAACAGTGATGATCTCCATGACGCCGGAAGACTTGGAGAATTCCAGGTTACAATCTGCAGGCATTAACCCCCACGAGAATGATGGAGAGTTTGACCCCGCGGCGCGACTGAAGGCTGGAATCAATGCGCACACTTGGACTCACTGTGAGATTCATCCAAGTATGATTCTTGGTGTCTGTGCCAGTATCATTCCTTTCCCCGATCACAACCAGGTGCGTACTGATTCGAC-GTGGATTGATGATGGCCTTATACCTCTACAGTCACCGCGTAACACCTACCAATCCGCC
