# Supplementary material for: Reappraisal of the Genus Exsudoporus (Boletaceae) Worldwide Based on Multi-Gene Phylogeny, Morphology and Biogeography, and Insights on Amoenoboletus
Source: J Fungi (Basel). 2022 Jan 21;8(2):101. doi: 10.3390/jof8020101 (PMC8874676; doi:10.3390/jof8020101)
Supplement: Supplementary file 1 [file jof-08-00101-s001.zip › S2. Partition file.txt]

DNA, p1=1-366
DNA, p2=367-524
DNA, p3=525-982
DNA, p4=983-1909
DNA, p5=1910-2599
DNA, p6=2600-3302
